# Supplementary material for: Measuring the Closeness of Relationships: A Comprehensive Evaluation of the 'Inclusion of the Other in the Self' Scale
Source: PLoS One. 2015 Jun 12;10(6):e0129478. doi: 10.1371/journal.pone.0129478 (PMC4466912; doi:10.1371/journal.pone.0129478)
Supplement: S1 Dataset — (XLSX) [file pone.0129478.s001.xlsx]

## Sheet: Sheet1
Dataset for Gächter S, Starmer C, Tufano F, Measuring the Closeness of Relationships:A Comprehensive Evaluation of the 'Inclusion of the Other in the Self' Scale, PLOS One (2015)
start	end	id	study	treatment	initial	female_myself	female_other	age_own	time_known	type_category	type_detail	type_text	ios	we	sci1	sci2	pam1	pam3	pam4	pam5	pam6	pam7	pam8	pam9	pam10	pam12	pam13	pam14	pam15	pam17	pam18	rci4_1	rci4_2	rci5_1	rci5_2	rci61_1	rci61_2	rci62	rci63_1	rci63_4	rci63_5	rci63_6	rci63_7	rci63_8	rci63_9	rci63_10	rci63_11	rci63_12	rci63_13
2014-02-20 00:31:00	2014-02-20 01:01:00	1	1	Close	J	Female	Male	26	5.5	Romantic	Married		6	7	7	7																0	0	60	0	180	0	1	1	1	1	0	0	1	0	1	1	0	0
2014-02-20 00:32:00	2014-02-20 00:44:00	2	1	Close	S	Female	Male	27	1.75	Romantic	Dating only this person		4	7	7	5																180	0	0	0	240	0	1	0	1	1	0	0	1	1	1	1	0	0
2014-02-20 00:32:00	2014-02-20 01:08:00	3	1	Close	L	Female	Male	59	37	Romantic	Married		6	7	7	7																60	30	60	0	300	30	1	0	1	1	0	0	1	1	1	1	0	0
2014-02-20 00:32:00	2014-02-20 00:41:00	4	1	Close	a	Female	Male	29	3	Romantic	Married		6	6	7	7																60	0	180	0	60	0	1	1	1	1	0	0	0	0	0	0	0	0
2014-02-20 00:32:00	2014-02-20 00:49:00	5	1	Close	k	Male	Female	64	24.0833	Other	Other		4	4	6	4																0	0	0	0	0	0	1	0	0	0	0	0	0	0	0	0	0	0
2014-02-20 00:32:00	2014-02-20 00:47:00	6	1	Close	e	Female	Male	33	3.33333	Romantic	Dating only this person		5	5	6	5																0	0	0	0	360	30	1	0	1	1	0	0	0	0	0	0	0	0
2014-02-20 00:32:00	2014-02-20 00:51:00	7	1	Close	L	Female	Male	45	22.5	Romantic	Married		6	7	7	7																0	0	0	0	420	0	1	0	1	1	0	0	1	1	1	1	0	0
2014-02-20 00:33:00	2014-02-20 00:46:00	8	1	Close	K	Male	Female	38	1.83333	Friend	Close friend (non-romantic)		3	5	6	7																0	30	60	0	60	0	2	0	0	1	0	0	1	0	1	1	0	0
2014-02-20 00:33:00	2014-02-20 00:58:00	9	1	Close	D	Male	Female	27	3.75	Romantic	Living togehter		7	7	7	7																60	0	0	0	300	0	1	1	1	1	0	0	1	1	1	1	0	0
2014-02-20 00:33:00	2014-02-20 00:56:00	10	1	Close	J	Female	Male	34	2.83333	Romantic	Dating only this person		3	5	6	4																0	0	60	0	120	15	1	0	1	1	0	0	1	0	0	1	0	0
2014-02-20 00:33:00	2014-02-20 00:50:00	11	1	Close	S	Female	Male	38	10.8333	Romantic	Married		6	6	7	6																0	0	0	0	0	0	1	0	0	0	0	0	0	0	0	0	0	0
2014-02-20 00:33:00	2014-02-20 01:10:00	12	1	Close	D	Female	Male	35	23	Romantic	Living togehter		7	7	7	7																60	0	60	0	240	0	1	1	1	1	0	0	0	1	1	1	0	0
2014-02-20 00:33:00	2014-02-20 00:47:00	13	1	Close	S	Female	Male	20	0.583333	Romantic	Dating only this person		6	7	6	6																180	0	240	0	120	0	2	0	1	1	0	0	0	0	1	1	0	0
2014-02-20 00:33:00	2014-02-20 00:51:00	14	1	Close	C	Female	Female	24	24.6667	Family	Parent		5	1	5	5																120	30	60	0	300	30	1	0	1	1	0	0	0	1	1	0	0	0
2014-02-20 00:33:00	2014-02-20 00:45:00	15	1	Close	j	Female	Male	41	24.6667	Romantic	Married		4	6	7	6																0	15	120	30	180	30	1	1	1	1	0	0	0	1	0	1	0	0
2014-02-20 00:33:00	2014-02-20 00:57:00	16	1	Close	M	Male	Female	44	0.5	Romantic	Dating only this person		3	5	4	4																60	0	60	0	60	0	1	0	0	1	0	0	1	0	1	1	0	0
2014-02-20 00:33:00	2014-02-20 00:56:00	17	1	Close	B	Female	Female	30	30	Family	Parent		6	7	7	7																0	0	0	15	60	0	1	0	1	1	0	0	0	1	1	1	0	0
2014-02-20 00:33:00	2014-02-20 01:45:00	18	1	Close	T	Male	Male	32	20	Friend	Close friend (non-romantic)		6	5	6	5																0	30	60	0	180	0	1	0	1	1	0	0	0	1	0	0	0	0
2014-02-20 00:33:00	2014-02-20 00:44:00	19	1	Close	E	Male	Female	18	2.33333	Friend	Close friend (non-romantic)		6	5	5	6																60	0	180	30	240	30	1	0	1	1	0	0	0	0	0	1	0	0
2014-02-20 00:33:00	2014-02-20 00:46:00	20	1	Close	C	Male	Female	36	5.75	Romantic	Dating only this person		5	6	6	6																120	0	240	15	180	30	1	1	1	1	0	0	1	1	0	1	0	0
2014-02-20 00:34:00	2014-02-20 00:49:00	21	1	Close	K	Male	Female	30	9	Romantic	Living togehter		6	7	6	7																240	0	120	0	360	45	1	1	1	1	0	0	1	1	1	1	0	0
2014-02-20 00:34:00	2014-02-20 01:07:00	22	1	Close	D	Male	Female	27	5	Romantic	Living togehter		6	6	7	5																60	0	0	0	60	0	1	1	1	1	0	0	1	1	1	1	0	0
2014-02-20 00:34:00	2014-02-20 00:55:00	23	1	Close	K	Male	Female	27	1.5	Romantic	Dating only this person		5	5	6	5																0	0	0	30	360	0	1	0	0	1	0	0	0	0	0	1	0	0
2014-02-20 00:34:00	2014-02-20 01:00:00	24	1	Close	R	Male	Female	42	6.41667	Romantic	Dating only this person		6	6	5	5																180	0	300	0	180	0	1	0	0	1	0	0	0	0	0	0	0	0
2014-02-20 00:34:00	2014-02-20 00:50:00	25	1	Close	g	Female	Male	48	7.25	Romantic	Married		4	6	7	7																60	0	60	0	180	0	1	0	1	1	0	0	1	1	1	1	0	0
2014-02-20 00:34:00	2014-02-20 01:07:00	26	1	Close	N	Female	Male	32	8.33333	Romantic	Married		5	7	7	6																60	0	0	0	120	0	1	1	1	1	0	0	0	0	0	1	0	0
2014-02-20 00:34:00	2014-02-20 00:45:00	27	1	Close	C	Male	Female	31	6.16667	Romantic	Dating only this person		5	6	5	5																120	0	60	0	360	0	1	0	1	1	0	0	0	1	1	0	0	0
2014-02-20 00:34:00	2014-02-20 00:43:00	28	1	Close	B	Male	Male	30	17	Friend	Close friend (non-romantic)		6	4	7	7																0	0	0	0	0	0	2	0	0	0	0	0	0	0	0	1	0	0
2014-02-20 00:34:00	2014-02-20 00:46:00	29	1	Close	a	Female	Male	31	7	Romantic	Dating this person and others		2	2	7	4																0	0	0	0	0	0	1	0	0	0	0	0	0	0	0	0	0	0
2014-02-20 00:34:00	2014-02-20 00:53:00	30	1	Close	c	Female	Male	42	20.5833	Romantic	Married		7	7	7	7																60	15	0	30	180	30	1	0	1	1	0	0	1	1	1	1	0	0
2014-02-20 00:35:00	2014-02-20 00:58:00	31	1	Close	P	Male	Male	31	4.08333	Family	Sister/brother		4	3	6	4																60	30	120	0	180	30	1	0	0	1	0	0	0	0	1	0	0	0
2014-02-20 00:35:00	2014-02-20 00:55:00	32	1	Close	C	Male	Male	32	11.25	Romantic	Living togehter		6	7	7	7																60	0	180	0	360	0	1	0	1	1	0	0	1	0	1	1	0	0
2014-02-20 00:35:00	2014-02-20 01:22:00	33	1	Close	M	Male	Male	19	3.16667	Friend	Casual friend		4	5	7	7																0	0	0	0	0	0	2	0	0	0	0	0	0	0	0	0	0	0
2014-02-20 00:35:00	2014-02-20 00:48:00	34	1	Close	K	Female	Male	48	7.25	Romantic	Married		6	6	7	6																0	45	0	0	120	15	1	0	1	1	0	0	1	0	1	0	0	0
2014-02-20 00:35:00	2014-02-20 01:04:00	35	1	Close	P	Female	Male	28	3.33333	Romantic	Married		7	7	7	7																480	30	480	30	480	30	2	1	1	1	0	0	1	1	1	1	0	0
2014-02-20 00:35:00	2014-02-20 00:47:00	36	1	Close	C	Female	Male	21	3.83333	Romantic	Married		7	7	7	7																60	0	120	0	360	0	1	0	1	1	0	0	1	0	1	1	0	0
2014-02-20 00:35:00	2014-02-20 01:01:00	37	1	Close	C	Female	Female	74	15.3333	Friend	Close friend (non-romantic)		5	6	7	7																240	30	480	30	0	0	2	0	1	1	0	0	1	1	1	0	0	0
2014-02-20 00:35:00	2014-02-20 00:47:00	38	1	Close	m	Male	Female	51	10	Friend	Close friend (non-romantic)		3	3	5	5																120	0	240	30	0	0	1	0	0	0	0	0	0	1	0	0	0	0
2014-02-20 00:35:00	2014-02-20 01:05:00	39	1	Close	M	Male	Female	32	6	Romantic	Living togehter		6	6	7	7																60	0	60	15	180	0	1	0	1	1	0	0	1	1	1	1	0	0
2014-02-20 00:35:00	2014-02-20 00:52:00	40	1	Close	G	Female	Male	64	43.5	Romantic	Married		7	7	7	7																60	0	60	30	300	15	1	1	0	1	0	0	1	1	1	1	0	0
2014-02-20 00:35:00	2014-02-20 00:47:00	41	1	Close	A	Female	Female	25	5.58333	Romantic	Living togehter		7	7	7	7																180	0	360	0	360	0	1	0	1	0	0	0	1	1	1	0	1	0
2014-02-20 00:36:00	2014-02-20 00:53:00	42	1	Close	J	Female	Male	22	3	Romantic	Dating only this person		5	4	6	6																120	0	120	0	240	0	1	0	1	1	0	0	1	1	1	1	0	0
2014-02-20 00:36:00	2014-02-20 00:56:00	43	1	Close	j	Male	Female	55	40	Romantic	Married		7	7	7	7																60	30	0	0	180	30	1	0	0	1	0	0	1	0	0	1	0	0
2014-02-20 00:36:00	2014-02-20 01:00:00	44	1	Close	H	Male	Female	36	6.25	Romantic	Married		7	7	7	7																0	45	0	0	180	0	1	0	1	1	0	0	1	1	1	1	0	0
2014-02-20 00:36:00	2014-02-20 01:49:00	45	1	Close	N	Male	Female	51	9.16667	Romantic	Married		5	5	5	5																60	0	0	15	120	30	1	0	0	1	0	0	0	0	0	1	0	0
2014-02-20 00:36:00	2014-02-20 01:06:00	46	1	Close	J	Female	Male	57	50	Romantic	Married		4	6	7	7																60	30	0	0	300	0	1	1	1	1	0	0	1	1	1	0	0	0
2014-02-20 00:36:00	2014-02-20 01:03:00	47	1	Close	D	Female	Male	31	4	Romantic	Dating only this person		5	6	7	6																60	30	0	30	240	0	1	0	1	1	0	0	1	1	1	1	0	0
2014-02-20 00:36:00	2014-02-20 00:52:00	48	1	Close	J	Male	Female	25	0.583333	Other	Other		5	5	5	5																0	0	0	0	60	15	1	0	0	0	0	0	0	0	0	1	0	0
2014-02-20 00:36:00	2014-02-20 00:53:00	49	1	Close	k	Female	Female	40	40.25	Family	Sister/brother		7	6	6	7																60	30	180	15	180	30	1	1	0	1	0	0	0	1	1	1	0	0
2014-02-20 00:37:00	2014-02-20 00:52:00	50	1	Close	T	Male	Male	37	6.08333	Romantic	Living togehter		7	7	6	6																120	30	60	0	240	30	1	1	1	1	0	0	0	1	0	1	0	0
2014-02-20 00:37:00	2014-02-20 01:08:00	51	1	Close	B	Male	Female	27	10.25	Romantic	Married		6	6	2	4																0	30	0	30	180	0	1	1	1	1	0	0	0	0	0	0	0	0
2014-02-20 00:37:00	2014-02-20 00:53:00	52	1	Close	a	Male		29	3.25	Romantic	Living togehter		5	7	7	7																60	30	300	30	240	15	1	1	1	1	0	0	0	1	1	1	0	0
2014-02-20 00:37:00	2014-02-20 00:52:00	53	1	Close	D	Male	Female	33	1.41667	Romantic	Dating only this person		6	5	6	6																60	0	120	0	180	0	1	0	1	1	0	0	1	1	0	1	0	0
2014-02-20 00:37:00	2014-02-20 01:03:00	54	1	Close	s	Male	Female	33	2.25	Romantic	Dating only this person		6	7	7	6																120	0	240	0	420	30	1	0	1	1	0	0	0	0	1	0	0	0
2014-02-20 00:37:00	2014-02-20 00:54:00	55	1	Close	M	Male	Male	21	3.58333	Friend	Close friend (non-romantic)		6	7	7	7																0	30	60	0	120	0	1	0	1	1	0	0	0	0	1	1	0	1
2014-02-20 00:37:00	2014-02-20 00:55:00	56	1	Close	L	Male	Male	41	10	Friend	Close friend (non-romantic)		6	6	6	7																300	0	120	0	60	0	1	0	0	1	0	0	0	0	1	1	0	0
2014-02-20 00:37:00	2014-02-20 01:11:00	57	1	Close	m	Male	Female	51	22.5	Romantic	Married		6	7	7	7																60	0	60	0	360	0	1	0	1	1	0	0	1	1	1	1	0	0
2014-02-20 00:37:00	2014-02-20 00:57:00	58	1	Close	J	Male	Female	31	10.3333	Romantic	Married		7	7	7	7																60	0	60	0	180	0	1	1	1	1	0	0	1	0	1	1	0	0
2014-02-20 00:37:00	2014-02-20 00:48:00	59	1	Close	B	Male	Male	21	10	Friend	Close friend (non-romantic)		5	6	6	6																0	0	0	0	0	0	1	0	0	0	0	0	0	0	0	0	0	0
2014-02-20 00:37:00	2014-02-20 00:46:00	60	1	Close	J	Male	Female	19	4	Romantic	Dating only this person		6	4	6	6																120	0	60	0	120	0	1	1	1	1	0	1	1	1	1	0	0	0
2014-02-20 00:37:00	2014-02-20 01:09:00	61	1	Close	B	Female	Male	59	34.8333	Romantic	Married		7	7	7	7																180	0	180	0	300	0	1	1	1	1	0	0	1	1	0	1	0	0
2014-02-20 00:37:00	2014-02-20 01:00:00	62	1	Close	W	Male	Female	35	35.75	Family	Parent		3	4	6	5																60	30	60	30	0	15	1	0	0	1	0	0	0	0	0	1	0	0
2014-02-20 00:37:00	2014-02-20 00:50:00	63	1	Close	C	Female	Male	29	5.5	Romantic	Dating only this person		5	5	7	7																0	0	180	0	300	0	2	1	1	1	0	0	1	1	1	1	0	0
2014-02-20 00:37:00	2014-02-20 00:52:00	64	1	Close	C	Male	Female	27	4	Romantic	Engaged		4	7	7	6																0	0	0	0	180	0	1	1	0	1	0	0	0	1	0	1	0	1
2014-02-20 00:37:00	2014-02-20 00:51:00	65	1	Close	R	Male	Female	32	6.5	Romantic	Married		7	7	7	7																180	0	180	0	300	0	1	1	1	1	0	0	0	1	0	1	0	1
2014-02-20 00:37:00	2014-02-20 00:47:00	66	1	Close	l	Male	Female	45	7.16667	Romantic	Married		7	7	7	7																60	0	120	0	300	0	1	1	1	1	0	0	1	1	1	1	0	0
2014-02-20 00:38:00	2014-02-20 00:56:00	67	1	Close	a	Female	Female	46	14.1667	Other	Other		5	7	7	7																240	0	360	0	240	0	1	1	1	1	0	0	0	0	1	1	0	0
2014-02-20 00:38:00	2014-02-20 00:59:00	68	1	Close	A	Female	Male	23	0.916667	Romantic	Dating only this person		4	5	7	7																60	0	0	0	180	0	1	0	1	1	0	0	1	1	1	1	0	0
2014-02-20 00:38:00	2014-02-20 00:56:00	69	1	Close	A	Male	Female	24	20.0833	Family	Sister/brother		7	7	7	6																0	0	0	0	120	0	2	0	0	0	0	0	1	0	0	0	0	0
2014-02-20 00:38:00	2014-02-20 00:55:00	70	1	Close	A	Male	Male	25	12.8333	Friend	Close friend (non-romantic)		5	5	7	7																0	0	0	0	0	30	1	0	0	0	0	0	1	0	1	1	0	0
2014-02-20 00:38:00	2014-02-20 00:55:00	71	1	Close	C	Female	Female	48	8	Friend	Close friend (non-romantic)		6	6	7	7																240	0	360	0	0	0	1	0	1	1	0	0	1	1	1	1	0	0
2014-02-20 00:38:00	2014-02-20 01:00:00	72	1	Close	F	Female	Male	45	5.16667	Romantic	Living togehter		5	6	6	6																180	0	240	0	240	0	1	1	1	1	0	0	0	0	0	1	0	0
2014-02-20 00:38:00	2014-02-20 01:03:00	73	1	Close	n	Female	Male	28	13.3333	Romantic	Dating only this person		3	4	6	4																0	0	0	0	120	30	2	0	0	1	0	0	0	0	0	1	0	0
2014-02-20 00:38:00	2014-02-20 00:58:00	74	1	Close	T	Female	Female	28	12	Friend	Close friend (non-romantic)		5	5	6	6																0	0	60	30	60	30	1	0	0	0	0	0	1	0	0	0	0	0
2014-02-20 00:38:00	2014-02-20 00:53:00	75	1	Close	C	Female	Female	24	4.5	Friend	Close friend (non-romantic)		6	6	7	7																0	0	0	0	0	0	1	0	0	0	0	0	0	0	0	1	0	0
2014-02-20 00:38:00	2014-02-20 01:01:00	76	1	Close	A	Female	Male	19	4.25	Romantic	Dating only this person		4	5	5	5																240	30	240	30	0	0	1	0	1	1	0	0	1	1	0	0	0	0
2014-02-20 00:38:00	2014-02-20 00:49:00	77	1	Close	T	Female	Male	22	1.33333	Romantic	Living togehter		7	7	7	7																240	30	240	30	480	0	1	1	1	1	0	0	0	1	0	0	0	0
2014-02-20 00:38:00	2014-02-20 01:02:00	78	1	Close	D	Male	Female	46	17.3333	Romantic	Married		6	7	7	7																120	0	240	0	180	0	1	1	1	1	0	0	0	0	1	1	0	0
2014-02-20 00:38:00	2014-02-20 00:59:00	79	1	Close	B	Male	Female	37	15.0833	Romantic	Married		6	6	7	7																0	0	60	0	120	0	1	0	0	1	0	0	0	0	0	1	0	0
2014-02-20 00:38:00	2014-02-20 01:03:00	80	1	Close	J	Female	Male	40	20.1667	Romantic	Married		5	7	7	7																0	15	240	0	0	0	2	0	0	1	0	0	1	0	1	0	0	0
2014-02-20 00:38:00	2014-02-20 01:00:00	81	1	Close	S	Male	Female	45	45.1667	Family	Parent		5	3	7	7																60	0	60	0	60	0	1	0	1	1	0	0	0	0	0	1	0	0
2014-02-20 00:38:00	2014-02-20 00:57:00	82	1	Close	J	Male	Female	33	10	Friend	Close friend (non-romantic)		6	4	7	7																60	0	180	0	60	0	1	0	0	1	0	0	1	1	1	1	0	0
2014-02-20 00:38:00	2014-02-20 01:24:00	83	1	Close	F	Male	Female	28	9	Romantic	Dating only this person		7	7	6	7																240	0	240	0	300	0	1	1	0	1	0	0	0	1	0	0	0	0
2014-02-20 00:38:00	2014-02-20 01:06:00	84	1	Close	P	Female	Male	58	40.5	Friend	Close friend (non-romantic)		6	6	6	6																120	0	0	0	0	0	1	0	0	0	0	0	0	0	0	0	0	0
2014-02-20 00:38:00	2014-02-20 01:04:00	85	1	Close	F	Female	Male	41	20	Romantic	Married		3	5	7	7																120	30	0	0	0	0	1	0	0	0	0	0	1	1	0	1	0	0
2014-02-20 00:39:00	2014-02-20 01:13:00	86	1	Close	g	Female	Male	48	8.25	Romantic	Dating only this person		5	7	7	7																60	30	0	0	240	30	1	0	1	1	0	0	1	1	1	0	0	0
2014-02-20 00:39:00	2014-02-20 00:57:00	87	1	Close	s	Male	Female	58	35	Romantic	Married		7	7	7	7																240	0	60	0	240	0	1	1	1	1	0	0	0	1	1	0	0	0
2014-02-20 00:39:00	2014-02-20 00:58:00	88	1	Close	J	Female	Female	54	51	Family	Parent		1	4	4	4																0	30	180	0	0	0	1	1	0	0	0	0	1	1	1	1	0	0
2014-02-20 00:39:00	2014-02-20 00:55:00	89	1	Close	M	Male	Female	32	3.33333	Romantic	Dating only this person		7	7	7	7																120	0	120	30	60	0	1	0	1	1	0	0	1	0	0	1	0	0
2014-02-20 00:39:00	2014-02-20 00:49:00	90	1	Close	L	Male	Male	27	5.25	Friend	Close friend (non-romantic)		4	4	5	4																0	0	60	0	240	30	1	0	0	1	0	0	0	0	0	1	0	0
2014-02-20 00:39:00	2014-02-20 00:59:00	91	1	Close	L	Male	Female	46	22.5	Romantic	Living togehter		6	6	7	7																180	0	120	0	180	0	1	1	1	1	1	0	0	1	1	1	0	0
2014-02-20 00:39:00	2014-02-20 01:16:00	92	1	Close	A	Female	Male	30	2.08333	Romantic	Living togehter		4	7	6	6																180	0	0	0	180	30	1	1	1	1	0	0	0	1	1	1	0	0
2014-02-20 00:39:00	2014-02-20 00:52:00	93	1	Close	F	Female	Female	28	17.1667	Friend	Close friend (non-romantic)		7	7	7	7																0	0	0	0	60	0	1	0	0	0	0	0	1	0	1	1	0	0
2014-02-20 00:39:00	2014-02-20 00:57:00	94	1	Close	R		Female	29	3.25	Romantic	Dating only this person		7	7	7	7																60	0	120	0	120	0	1	0	1	1	0	0	0	0	0	1	0	0
2014-02-20 00:39:00	2014-02-20 00:47:00	95	1	Close	w	Female	Female		6	Romantic	Living togehter		5	5	5	4																0	0	0	0	0	0		0	0	0	0	0	0	0	0	0	0	0
2014-02-20 00:39:00	2014-02-20 00:59:00	96	1	Close	E	Male	Female	43	7.66667	Prefer not to say	Prefer not to say		5	3	7	7																0	0	60	30	120	0	1	0	1	1	0	0	0	1	1	1	0	0
2014-02-20 00:39:00	2014-02-20 00:49:00	97	1	Close	j	Female	Male	56	32	Romantic	Married		6	6	7	7																180	0	0	0	180	0	1	1	1	1	0	0	1	1	1	1	1	0
2014-02-20 00:39:00	2014-02-20 01:08:00	98	1	Close	M	Male	Male	22	19.1667	Family	Sister/brother		1	1	6	6																0	0	180	0	360	0	1	0	0	1	0	0	0	0	0	0	0	0
2014-02-20 00:39:00	2014-02-20 00:49:00	99	1	Close	R	Male	Female	23	7	Friend	Close friend (non-romantic)		3	1	7	7																0	0	0	0	0	0	1	0	0	0	0	0	0	0	0	1	0	0
2014-02-20 00:39:00	2014-02-20 01:09:00	100	1	Close	R	Female	Male	31	5	Romantic	Living togehter		6	6	7	7																60	0	0	0	420	0	1	1	1	1	0	0	0	0	1	0	0	0
2014-02-20 00:39:00	2014-02-20 01:08:00	101	1	Close	J	Female	Male	31	7.41667	Romantic	Married		6	7	7	7																0	0	0	0	60	0	1	0	0	1	0	0	0	0	0	1	0	0
2014-02-20 00:39:00	2014-02-20 00:54:00	102	1	Close	S	Male	Female	31	2.25	Romantic	Dating only this person		6	7	7	6																60	0	0	30	180	30	1	0	1	1	0	0	1	0	1	1	0	0
2014-02-20 00:40:00	2014-02-20 00:57:00	103	1	Close	A	Male	Female	45	14.5	Romantic	Married		6	7	7	7																60	15	180	0	180	0	1	1	1	0	0	0	1	1	1	1	0	0
2014-02-20 00:40:00	2014-02-20 01:04:00	104	1	Close	C	Male	Female	39	2.33333	Friend	Close friend (non-romantic)		4	3	7	5																0	0	0	0	180	0	1	0	0	1	0	0	0	0	0	1	0	0
2014-02-20 00:40:00	2014-02-20 01:05:00	105	1	Close	S	Male	Female	57	3.16667	Romantic	Dating only this person		6	7	7	7																60	0	60	0	180	0	1	1	1	1	0	0	0	1	1	1	1	0
2014-02-20 00:40:00	2014-02-20 00:55:00	106	1	Close	C	Female	Male	30	12.25	Romantic	Married		7	6	7	7																480	0	480	0	480	0	1	0	1	1	0	0	1	1	1	1	0	0
2014-02-20 00:40:00	2014-02-20 01:00:00	107	1	Close	J	Female	Male	58	5.16667	Romantic	Dating only this person		6	7	7	7																180	30	0	0	180	0	1	0	1	1	0	0	0	1	1	1	0	0
2014-02-20 00:40:00	2014-02-20 01:08:00	108	1	Close	A	Female	Female	23	2.66667	Romantic	Living togehter		6	7	7	7																60	0	120	0	240	0	1	1	1	1	0	0	1	1	1	1	0	0
2014-02-20 00:40:00	2014-02-20 01:20:00	109	1	Close	R	Male	Male	43	6.25	Other	Other		5	5	7	7																240	0	300	0	360	0	1	0	1	1	0	0	0	1	0	1	0	0
2014-02-20 00:40:00	2014-02-20 01:11:00	110	1	Close	S	Male	Female	55	12.4167	Romantic	Dating this person and others		2	2	5	4																0	0	0	0	0	0	2	0	0	1	0	0	1	0	1	1	0	0
2014-02-20 00:40:00	2014-02-20 01:08:00	111	1	Close	a	Male	Female	36	11.3333	Romantic	Married		6	7	7	7																0	0	120	15	300	30	1	0	1	1	0	0	1	1	1	1	0	0
2014-02-20 00:40:00	2014-02-20 01:06:00	112	1	Close	D	Male	Female	22	6	Other	Other		3	2	5	3																0	0	0	0	60	0	2	0	0	0	0	0	0	0	0	1	0	0
2014-02-20 00:40:00	2014-02-20 01:01:00	113	1	Close	J	Male	Female	23	6	Romantic	Dating only this person		6	5	7	7																0	30	60	0	300	0	1	0	0	1	0	0	0	0	0	0	0	0
2014-02-20 00:40:00	2014-02-20 01:06:00	114	1	Close	b	Male	Female	56	17.8333	Romantic	Dating only this person		4	6	7	7																0	0	0	0	0	0	2	0	0	0	0	0	0	0	0	0	0	0
2014-02-20 00:40:00	2014-02-20 01:02:00	115	1	Close	S	Female	Female	53	51	Family	Parent		4	5	6	5																60	0	360	0	60	0	1	1	0	1	0	0	1	1	0	0	0	0
2014-02-20 00:41:00	2014-02-20 00:59:00	116	1	Close	C	Female	Male	24	3.66667	Romantic	Married		5	7	7	7																60	0	0	0	300	0	1	1	1	1	0	0	1	1	1	1	0	1
2014-02-20 00:41:00	2014-02-20 01:07:00	117	1	Close	L	Female	Male	60	2.25	Romantic	Dating only this person		4	4	7	7																60	30	0	0	180	0	1	0	1	0	0	0	1	1	1	1	1	0
2014-02-20 00:41:00	2014-02-20 00:53:00	118	1	Close	S	Male	Female	23	6.91667	Romantic	Engaged		2	5	5	3																180	15	240	15	420	0	1	0	0	0	0	0	0	0	0	0	0	0
2014-02-20 00:41:00	2014-02-20 01:22:00	119	1	Close	s	Female	Female	22	2.5	Romantic	Living togehter		7	7	7	7																120	0	240	15	480	30	2	0	1	0	0	0	1	0	0	0	0	0
2014-02-20 00:41:00	2014-02-20 01:06:00	120	1	Close	J	Male	Female	65	50	Romantic	Married		7	7	7	7																240	0	300	0	180	0	1	0	0	1	0	0	0	1	0	1	0	0
2014-02-20 00:41:00	2014-02-20 00:54:00	121	1	Close	C	Male	Female	29	5.16667	Romantic	Engaged		5	5	7	5																0	0	240	30	180	0	1	0	0	1	0	0	0	0	0	1	0	1
2014-02-20 00:41:00	2014-02-20 01:00:00	122	1	Close	p	Female	Female	52	50	Family	Sister/brother		5	6	6	6																0	0	60	0	60	0	1	0	0	0	0	0	1	0	0	1	0	0
2014-02-20 00:41:00	2014-02-20 00:59:00	123	1	Close	j	Female	Female	35	35.5	Family	Parent		4	3	6	6																0	0	180	0	180	30	1	0	0	0	0	0	1	1	1	1	0	0
2014-02-20 00:41:00	2014-02-20 00:58:00	124	1	Close	R	Female	Male	22	4.41667	Romantic	Living togehter		7	5	7	6																120	0	240	0	300	0	1	0	1	1	0	0	1	1	1	1	0	0
2014-02-20 00:41:00	2014-02-20 00:49:00	125	1	Close	K	Male	Male	28	17	Friend	Close friend (non-romantic)		3	2	5	3																180	0	0	0	60	0	1	0	0	0	0	0	0	0	0	0	0	0
2014-02-20 00:41:00	2014-02-20 00:46:00	126	1	Close	m	Male	Female	26	3	Romantic	Dating only this person		7	7	5	6																120	0	120	0	300	0	1	0	1	1	0	0	1	1	1	0	0	0
2014-02-20 00:41:00	2014-02-20 00:51:00	127	1	Close	J	Male	Female	23	6.16667	Romantic	Dating only this person		6	6	6	6																360	30	300	30	360	30	1	0	0	1	0	0	0	0	1	0	0	0
2014-02-20 00:42:00	2014-02-20 01:01:00	128	1	Close	R	Male	Female	29	9.5	Romantic	Married		7	7	7	7																120	30	120	30	300	30	1	1	1	1	0	0	1	1	0	1	0	0
2014-02-20 00:42:00	2014-02-20 01:07:00	129	1	Close	C	Male	Female	29	1.25	Romantic	Dating only this person		5	6	7	6																60	15	0	15	300	15	1	0	1	1	0	0	1	0	1	1	0	0
2014-02-20 00:42:00	2014-02-20 01:03:00	130	1	Close	M	Male	Female	61	32.5833	Romantic	Married		6	7	7	7																60	30	60	30	120	0	1	0	0	1	0	0	1	1	1	1	0	0
2014-02-20 00:42:00	2014-02-20 01:09:00	131	1	Close	D	Male	Female	52	20.5	Romantic	Married		6	7	7	6																60	30	60	45	180	30	1	0	1	1	0	0	0	0	0	1	0	0
2014-02-20 00:42:00	2014-02-20 00:54:00	132	1	Close	a	Male	Female	41	20	Romantic	Living togehter		5	7	7	7																180	0	240	0	120	0	1	1	0	1	0	0	0	1	1	0	0	0
2014-02-20 00:42:00	2014-02-20 01:24:00	133	1	Close	R	Female	Female	51	14	Romantic	Living togehter		3	6	7	6																120	0	0	0	240	30	1	1	1	1	0	0	1	1	1	1	0	0
2014-02-20 00:42:00	2014-02-20 01:23:00	134	1	Close	S	Male	Male	24	1.58333	Romantic	Living togehter		6	6	7	7																0	15	0	0	360	0	1	1	1	1	0	0	0	1	0	1	0	0
2014-02-20 00:42:00	2014-02-20 01:27:00	135	1	Close	S		Female	26	2.66667	Other	Other		6	4	7	6																0	0	0	0	0	0	2	0	0	0	0	0	0	0	0	0	0	0
2014-02-20 00:42:00	2014-02-20 01:05:00	136	1	Close	S	Male	Female	31	2	Friend	Close friend (non-romantic)		6	7	7	7																120	0	60	0	60	30	1	0	1	0	0	0	1	0	1	1	0	0
2014-02-20 00:42:00	2014-02-20 00:50:00	137	1	Close	C	Male	Female	31	7.08333	Romantic	Married		7	7	7	7																60	0	60	0	360	0	1	0	0	1	0	0	0	0	0	0	0	0
2014-02-20 00:42:00	2014-02-20 01:03:00	138	1	Close	G	Female	Female	27	27.9167	Family	Parent		4	4	7	5																0	30	0	0	0	15	1	0	0	0	0	0	0	0	1	1	0	0
2014-02-20 00:43:00	2014-02-20 01:00:00	139	1	Close	s	Female	Female	62	50.5833	Family	Sister/brother		5	5	7	6																0	0	0	0	0	0	1	0	0	0	0	0	0	0	0	1	0	0
2014-02-20 00:43:00	2014-02-20 01:01:00	140	1	Close	j	Female	Male	42	5.08333	Romantic	Dating only this person		1	3	3	2																120	0	120	0	0	0	2	0	0	1	0	0	1	1	0	1	0	0
2014-02-20 00:43:00	2014-02-20 01:05:00	141	1	Close	M	Male	Female	51	50.9167	Family	Parent		4	4	5	5																0	0	0	0	0	0	1	0	0	0	0	0	0	0	0	0	0	0
2014-02-20 00:43:00	2014-02-20 01:01:00	142	1	Close	K	Female	Male	28	16.5	Romantic	Dating only this person		4	7	7	6																180	0	120	0	420	0	1	1	1	1	0	0	0	0	1	1	0	0
2014-02-20 00:44:00	2014-02-20 01:01:00	143	1	Close	C	Male	Female	26	8.41667	Romantic	Dating only this person		5	5	7	7																0	0	180	30	180	30	1	0	0	1	0	0	1	0	0	0	0	0
2014-02-20 00:44:00	2014-02-20 01:11:00	144	1	Close	d	Female	Male	61	25.75	Romantic	Married		6	7	7	7																240	0	60	0	120	0	1	1	1	1	0	0	1	0	1	1	0	0
2014-02-20 00:45:00	2014-02-20 01:07:00	145	1	Close	J	Male	Male	22	22.8333	Family	Parent		6	5	6	6																120	0	120	0	180	0	1	1	1	1	0	0	0	1	0	1	0	0
2014-02-20 00:45:00	2014-02-20 01:22:00	146	1	Close	J	Female	Male	32	17.5833	Romantic	Married		6	7	7	7																180	0	120	0	240	0	1	0	1	1	0	0	0	1	1	1	0	0
2014-02-20 00:46:00	2014-02-20 01:36:00	147	1	Close	C	Male	Female	28	2.25	Romantic	Dating only this person		5	5	6	6																120	0	360	0	360	0	1	1	1	1	0	0	0	1	1	1	0	0
2014-02-20 00:46:00	2014-02-20 01:06:00	148	1	Close	A	Male	Male	27	5.58333	Romantic	Living togehter		6	7	7	6																240	0	300	30	300	30	1	0	1	1	0	0	1	1	1	1	0	0
2014-02-20 00:46:00	2014-02-20 01:25:00	149	1	Close	W	Female	Male	40	16.5	Romantic	Married		7	7	7	7																60	0	60	0	180	0	1	0	1	1	0	0	1	1	0	1	0	0
2014-02-20 00:47:00	2014-02-20 01:07:00	150	1	Close	C	Female	Male	35	7.83333	Romantic	Married		4	7	7	7																0	30	120	0	240	30	1	0	1	1	0	0	1	0	1	1	0	0
2014-02-20 00:47:00	2014-02-20 00:59:00	151	1	Close	L	Female	Male	29	1	Romantic	Dating only this person		2	5	7	7																60	0	0	30	240	15	1	1	1	1	1	0	1	1	1	1	0	0
2014-02-20 00:47:00	2014-02-20 01:16:00	152	1	Close	J	Male	Female	27	11.0833	Romantic	Married		4	6	7	7																0	15	0	30	120	30	1	0	0	1	0	0	0	0	0	1	0	0
2014-02-20 00:47:00	2014-02-20 01:03:00	153	1	Close	K	Male	Female	21	1.16667	Romantic	Dating only this person		5	5	6	6																60	0	180	0	180	0	1	0	0	1	0	0	0	0	1	1	0	0
2014-02-20 00:47:00	2014-02-20 01:01:00	154	1	Close	J	Male	Female	29	3.41667	Work	Co-worker		5	4	6	5																180	0	300	0	120	30	2	0	0	1	0	0	0	0	1	0	0	0
2014-02-20 00:47:00	2014-02-20 00:58:00	155	1	Close	S	Male	Female	32	12.0833	Romantic	Married		7	7	7	7																0	0	180	0	240	0	1	1	1	1	0	0	1	1	0	1	0	0
2014-02-20 00:47:00	2014-02-20 00:50:00	156	1	Close	t		Female		1.08333	Work	Your subordinate		5	5	5	4																0	0	0	0	0	0		0	0	0	0	0	0	0	0	0	0	0
2014-02-20 00:47:00	2014-02-20 01:25:00	157	1	Close	M	Male	Female	25	5.5	Friend	Close friend (non-romantic)		5	5	5	4																0	0	180	45	0	0	2	0	0	0	0	0	0	0	0	1	0	0
2014-02-20 00:47:00	2014-02-20 01:03:00	158	1	Close	T	Female	Male	26	8.33333	Romantic	Married		6	7	7	7																0	45	60	15	180	30	1	0	0	1	0	0	1	0	1	1	0	0
2014-02-20 00:47:00	2014-02-20 01:11:00	159	1	Close	J	Male	Female	23	5.41667	Romantic	Dating only this person		6	6	7	7																120	30	240	0	300	0	1	0	1	1	0	0	1	0	1	1	0	1
2014-02-20 00:48:00	2014-02-20 01:09:00	160	1	Close	J	Female	Female	23	2.66667	Romantic	Living togehter		6	7	7	7																60	15	60	15	300	0	1	0	1	1	0	0	0	1	0	1	0	0
2014-02-20 00:49:00	2014-02-20 01:02:00	161	1	Close	M	Male	Female	28	28	Family	Parent		5	5	7	5																0	0	120	0	240	0	1	0	0	1	0	0	0	1	0	1	0	0
2014-02-20 00:50:00	2014-02-20 01:07:00	162	1	Close	T	Female	Female	23	7.41667	Friend	Close friend (non-romantic)		3	3	7	6																0	0	0	0	0	0	1	0	0	0	0	0	0	0	0	1	0	0
2014-02-20 00:51:00	2014-02-20 01:20:00	163	1	Close	A	Male	Female	47	3	Romantic	Dating only this person		7	7	7	7																120	0	60	0	360	0	1	0	1	1	0	0	1	1	1	1	0	0
2014-02-20 00:53:00	2014-02-20 01:08:00	164	1	Close	V	Female	Male	24	10.3333	Friend	Close friend (non-romantic)		4	4	7	7																0	0	0	0	120	0	1	0	0	1	0	0	1	1	1	1	1	0
2014-02-20 00:53:00	2014-02-20 01:21:00	165	1	Close	s	Male	Female	46	3.16667	Romantic	Living togehter		5	5	5	5																120	0	120	0	60	0	1	1	1	1	0	0	0	1	1	1	0	0
2014-02-20 00:54:00	2014-02-20 01:08:00	166	1	Close	A	Male	Female	27	20	Romantic	Living togehter		7	7	7	7																120	0	180	0	240	0	1	0	1	1	0	0	0	0	1	0	0	0
2014-02-20 00:54:00	2014-02-20 01:11:00	167	1	Close	S	Female	Male	34	13.4167	Romantic	Living togehter		4	6	7	6																60	0	0	0	120	30	1	0	0	1	0	0	1	1	1	1	0	0
2014-02-20 00:56:00	2014-02-20 01:44:00	168	1	Close	i	Male	Female	22	22	Family	Parent		4	8	6	4																60	0	300	0	180	0	1	1	0	1	0	0	0	1	0	0	0	0
2014-02-20 00:56:00	2014-02-20 01:28:00	169	1	Close	S	Male	Male	26	24	Family	Sister/brother		5	6	7	7																0	0	60	0	180	0	1	0	1	1	0	0	0	0	0	1	0	0
2014-02-20 00:56:00	2014-02-20 01:20:00	170	1	Close	N	Male	Female	29	29.25	Family	Parent		6	4	5	5																0	0	360	30	240	15	1	0	0	1	0	0	0	0	0	1	0	0
2014-02-20 00:56:00	2014-02-20 01:32:00	171	1	Close	j	Female	Male	29	12.5	Romantic	Married		6	7	7	7																60	30	60	0	180	0	1	0	0	1	0	0	0	0	0	0	0	0
2014-02-20 00:57:00	2014-02-20 01:24:00	172	1	Close	M	Female	Male	35	2.33333	Romantic	Dating only this person		6	5	7	7																180	30	60	15	120	30	1	0	1	1	0	0	1	1	1	1	0	0
2014-02-20 01:03:00	2014-02-20 01:28:00	173	1	Close	D	Male	Female	27	8.33333	Romantic	Living togehter		2	6	6	6																300	0	480	0	360	0	1	1	1	1	0	0	1	1	1	1	0	0
2014-02-20 01:04:00	2014-02-20 01:16:00	174	1	Close	A	Male	Female	28	2.83333	Romantic	Living togehter		6	7	7	6																120	0	0	30	240	0	1	1	1	1	0	0	1	1	1	1	0	0
2014-02-20 01:05:00	2014-02-20 01:23:00	175	1	Close	L	Female	Male	35	0.5	Romantic	Living togehter		5	5	6	5																120	0	180	0	180	0	1	0	1	1	0	0	0	1	0	0	0	0
2014-02-20 01:07:00	2014-02-20 01:43:00	176	1	Close	A	Female	Male	27	9.5	Friend	Close friend (non-romantic)		6	5	7	7																0	0	60	0	180	0	1	0	1	0	0	0	1	0	1	1	0	0
2014-02-20 01:08:00	2014-02-20 01:44:00	177	1	Close	J	Female	Male	32	2.16667	Romantic	Dating only this person		5	5	7	7																60	0	120	0	120	0	2	1	1	1	0	0	0	1	1	1	0	0
2014-02-20 01:09:00	2014-02-20 01:33:00	178	1	Close	A	Male	Female	25	3	Romantic	Married		5	6	4	4																480	0	480	0	480	0	1	1	1	1	0	0	0	1	0	1	0	0
2014-02-20 01:10:00	2014-02-20 01:42:00	179	1	Close	R	Female	Male	35	12.9167	Romantic	Married		7	7	7	7																60	0	0	30	300	0	1	0	0	1	0	0	0	1	1	1	0	0
2014-02-20 01:18:00	2014-02-20 01:27:00	180	1	Close	T	Male	Female	24	6	Friend	Close friend (non-romantic)		6	7	7	7																480	0	0	45	0	30	2	0	1	1	0	0	1	1	1	1	0	1
2014-02-20 01:21:00	2014-02-20 01:34:00	181	1	Close	L	Female	Female	20	6.33333	Romantic	Living togehter		7	7	7	7																480	45	0	0	300	0	1	0	1	1	0	0	1	1	1	0	0	0
2014-02-20 01:22:00	2014-02-20 01:33:00	182	1	Close	S	Male	Female	35	13	Romantic	Married		5	7	7	7																120	0	60	0	180	0	1	0	1	1	0	0	1	1	1	1	0	0
2014-02-20 01:25:00	2014-02-20 01:43:00	183	1	Close	d	Male	Female	24	7.25	Romantic	Living togehter		7	7	7	7																120	0	120	0	120	0	1	1	1	1	0	0	0	1	1	1	0	1
2014-02-20 01:26:00	2014-02-20 01:55:00	184	1	Close	m	Male	Female	38	15	Romantic	Married		7	7	7	7																0	15	0	0	480	0	1	0	0	1	0	0	0	0	0	0	0	0
2014-02-20 01:27:00	2014-02-20 01:45:00	185	1	Close	S	Male	Female	26	1.33333	Friend	Close friend (non-romantic)		2	2	4	4																0	0	0	30	0	30	1	0	0	0	0	0	0	0	0	0	0	0
2014-02-20 01:27:00	2014-02-20 01:42:00	186	1	Close	A	Male	Female	36	1.66667	Romantic	Living togehter		7	7	7	7																60	45	60	0	180	15	1	0	0	1	0	0	1	0	1	1	0	0
2014-02-20 01:31:00	2014-02-20 01:41:00	187	1	Close	d	Female	Female	29	13	Friend	Close friend (non-romantic)		6	5	6	6																0	0	120	0	0	0	1	0	1	1	0	0	1	0	1	1	0	0
2014-02-20 01:37:00	2014-02-20 01:46:00	188	1	Close	c	Male	Female	29	1	Friend	Close friend (non-romantic)		6	7	6	6																0	0	0	0	180	30	1	0	0	1	0	0	0	0	0	1	0	0
2014-02-20 01:39:00	2014-02-20 01:57:00	189	1	Close	J	Male	Female	25	7.16667	Romantic	Living togehter		5	6	6	6																60	30	0	0	300	30	1	0	1	1	0	0	1	0	0	1	0	0
2014-02-20 01:46:00	2014-02-20 02:00:00	190	1	Close	B	Female	Male	32	14.0833	Romantic	Married		7	7	7	7																180	0	120	0	60	0	1	0	1	1	0	0	0	0	0	1	0	0
2014-02-20 01:51:00	2014-02-20 02:14:00	191	1	Close	G	Male	Male	24	24	Other	Other		6	5	7	7																0	0	180	0	120	0	1	0	1	1	0	0	1	1	1	1	0	0
2014-02-20 02:01:00	2014-02-20 02:15:00	192	1	Close	R	Female	Male	32	12.0833	Friend	Close friend (non-romantic)		3	5	6	6																0	0	60	0	120	0	1	0	0	1	0	0	0	0	0	1	0	0
2014-02-20 02:10:00	2014-02-20 02:17:00	193	1	Close	J	Male	Male	23	5	Friend	Close friend (non-romantic)		6	6	7	7																0	0	60	0	120	0	1	0	1	0	0	0	1	0	0	1	0	0
2014-02-20 02:14:00	2014-02-20 02:47:00	194	1	Close	A	Male	Female	27	7	Romantic	Married		2	6	6	4																60	30	60	0	120	0	1	1	1	1	0	0	0	1	1	1	0	0
2014-02-20 02:16:00	2014-02-20 02:31:00	195	1	Close	K	Male	Female	22	22	Family	Parent		5	4	6	6																60	0	0	0	180	0	1	0	0	1	0	0	0	0	0	0	0	0
2014-02-20 02:28:00	2014-02-20 03:20:00	196	1	Close	r	Female	Male	32	7.5	Romantic	Married		6	7	6	6																360	0	240	0	300	0	1	0	1	1	0	0	0	1	0	1	0	0
2014-02-20 02:28:00	2014-02-20 03:18:00	197	1	Close	J	Male	Female	28	8	Romantic	Married		5	6	7	7																240	0	360	0	120	0	1	0	1	1	0	0	0	0	0	1	0	0
2014-02-20 02:36:00	2014-02-20 02:51:00	198	1	Close	A	Male	Female	24	1.08333	Romantic	Dating only this person		7	7	7	7																180	30	240	0	360	0	1	0	1	0	0	0	0	0	1	0	0	0
2014-02-20 02:43:00	2014-02-20 02:58:00	199	1	Close	M	Female	Male	34	11	Romantic	Married		6	7	7	7																60	0	0	0	120	0	1	0	1	1	0	0	1	0	0	1	0	0
2014-02-20 02:52:00	2014-02-20 03:06:00	200	1	Close	s	Male	Female	23	4	Friend	Close friend (non-romantic)		4	2	6	5																0	0	0	0	0	0	2	0	0	0	0	0	0	0	0	1	0	0
2014-03-04 23:20:00	2014-03-04 23:22:00	201	2	Close	T	Male	Male			Friend	Close friend (non-romantic)	.	5	2	7	5
2014-03-04 23:21:00	2014-03-04 23:22:00	202	2	Acquaintance	t	Female	Female			Work	Co-worker		2	2	3	3
2014-03-04 23:22:00	2014-03-04 23:23:00	203	2	Acquaintance	J	Male	Male			Work	Co-worker		4	5	3	3
2014-03-04 23:22:00	2014-03-04 23:23:00	204	2	Friend	D	Male	Male			Family	Aunt/uncle		3	1	3	3
2014-03-04 23:22:00	2014-03-04 23:24:00	205	2	Close	B	Female	Male			Romantic	Living togehter	.	6	7	7	7
2014-03-04 23:23:00	2014-03-04 23:24:00	206	2	Close	M	Female	Male			Romantic	Dating only this person	.	7	7	7	7
2014-03-04 23:23:00	2014-03-04 23:25:00	207	2	Close	A	Male	Female			Romantic	Living togehter	.	5	7	7	7
2014-03-04 23:23:00	2014-03-04 23:25:00	208	2	Acquaintance	J	Male	Male			Work	Co-worker		3	3	3	2
2014-03-04 23:23:00	2014-03-04 23:24:00	209	2	Acquaintance	R	Male	Male			Work	Co-worker		2	1	2	2
2014-03-04 23:23:00	2014-03-04 23:24:00	210	2	Friend	J	Male	Male			Work	Co-worker		5	5	6	6
2014-03-04 23:23:00	2014-03-04 23:25:00	211	2	Friend	L	Female	Female			Work	Co-worker		2	2	4	4
2014-03-04 23:24:00	2014-03-04 23:25:00	212	2	Friend	t	Female	Male			Work	Co-worker		3	3	5	4
2014-03-04 23:24:00	2014-03-04 23:26:00	213	2	Acquaintance	s	Female	Female			Work	Co-worker		2	2	2	2
2014-03-04 23:25:00	2014-03-04 23:28:00	214	2	Close	S	Male	Female			Romantic	Living togehter	.	6	7	7	7
2014-03-04 23:25:00	2014-03-04 23:26:00	215	2	Close	a	Male	Female			Romantic	Married	.	6	7	7	6
2014-03-04 23:26:00	2014-03-04 23:29:00	216	2	Acquaintance	E	Male	Male			Acquaintance	Acquaintance	Friend of a friend	1	1	2	1
2014-03-04 23:26:00	2014-03-04 23:30:00	217	2	Acquaintance	F	Female	Male			Other	Other	My landlord, which is my brother's friend	1	1	1	1
2014-03-04 23:26:00	2014-03-04 23:30:00	218	2	Friend	N	Female	Female			Friend	Close friend (non-romantic)		3	2	5	5
2014-03-04 23:27:00	2014-03-04 23:28:00	219	2	Close	d	Male	Male			Friend	Close friend (non-romantic)	.	4	4	6	4
2014-03-04 23:27:00	2014-03-04 23:28:00	220	2	Friend	D	Female	Female			Work	Your boss/supervisor		3	2	4	3
2014-03-04 23:28:00	2014-03-04 23:37:00	221	2	Close	E	Male	Female			Romantic	Living togehter	.	5	7	7	7
2014-03-04 23:28:00	2014-03-04 23:30:00	222	2	Acquaintance	A	Female	Female			Work	Co-worker		2	2	2	2
2014-03-04 23:29:00	2014-03-04 23:35:00	223	2	Friend	C	Male	Male			Friend	Close friend (non-romantic)		4	7	5	5
2014-03-04 23:29:00	2014-03-04 23:30:00	224	2	Acquaintance	t	Male	Female			Work	Co-worker		2	3	3	3
2014-03-04 23:29:00	2014-03-04 23:30:00	225	2	Close	C	Male	Female			Romantic	Living togehter	.	6	7	7	7
2014-03-04 23:31:00	2014-03-04 23:32:00	226	2	Close	l	Male	Male			Family	Sister/brother	.	6	4	5	5
2014-03-04 23:31:00	2014-03-04 23:34:00	227	2	Acquaintance	c	Male	Male			Work	Co-worker		1	2	3	3
2014-03-04 23:31:00	2014-03-04 23:32:00	228	2	Close	A	Male	Female			Romantic	Dating this person and others	.	5	7	2	2
2014-03-04 23:32:00	2014-03-04 23:33:00	229	2	Close	M	Male	Male			Friend	Close friend (non-romantic)	.	3	3	5	5
2014-03-04 23:32:00	2014-03-04 23:34:00	230	2	Friend	C	Female	Female			Friend	Casual friend		3	4	4	4
2014-03-04 23:32:00	2014-03-04 23:34:00	231	2	Acquaintance	A	Male	Male			Work	Co-worker		2	3	3	4
2014-03-04 23:33:00	2014-03-04 23:35:00	232	2	Friend	C	Female	Female			Other	Other	Parent-in-law	3	4	3	5
2014-03-04 23:33:00	2014-03-04 23:35:00	233	2	Acquaintance	T	Female	Male			Acquaintance	Acquaintance	mutual friend	1	2	2	1
2014-03-04 23:34:00	2014-03-04 23:36:00	234	2	Friend	P	Male	Male			Friend	Close friend (non-romantic)		6	6	6	6
2014-03-04 23:35:00	2014-03-04 23:38:00	235	2	Acquaintance	J	Female	Male			Acquaintance	Acquaintance	Neighbor	1	2	1	1
2014-03-04 23:35:00	2014-03-04 23:38:00	236	2	Close	s	Female	Male			Romantic	Engaged	.	5	7	7	7
2014-03-04 23:36:00	2014-03-04 23:38:00	237	2	Acquaintance	M	Male	Female			Acquaintance	Acquaintance	We met through a band fandom	3	4	3	2
2014-03-04 23:37:00	2014-03-04 23:42:00	238	2	Acquaintance	G	Female	Female			Friend	Casual friend		2	4	3	3
2014-03-04 23:38:00	2014-03-04 23:38:00	239	2	Friend	R	Female	Male			Romantic	Married		4	5	7	6
2014-03-04 23:38:00	2014-03-04 23:39:00	240	2	Close	C	Male	Female			Romantic	Dating only this person	.	5	6	7	5
2014-03-04 23:39:00	2014-03-04 23:41:00	241	2	Acquaintance	J	Male	Female			Acquaintance	Acquaintance	Neighbor	1	2	1	1
2014-03-04 23:39:00	2014-03-04 23:41:00	242	2	Friend	j	Male	Female			Work	Co-worker		5	5	5	4
2014-03-04 23:39:00	2014-03-04 23:41:00	243	2	Close	E	Male	Female			Romantic	Dating only this person	.	7	7	5	4
2014-03-04 23:40:00	2014-03-04 23:42:00	244	2	Friend	A	Female	Female			Friend	Casual friend		4	4	5	5
2014-03-04 23:40:00	2014-03-04 23:42:00	245	2	Close	J	Female	Male			Romantic	Married	.	4	5	6	6
2014-03-04 23:40:00	2014-03-04 23:42:00	246	2	Friend	T	Female	Female			Friend	Close friend (non-romantic)		2	3	4	2
2014-03-04 23:40:00	2014-03-04 23:43:00	247	2	Acquaintance	B	Female	Female			Work	Co-worker		1	1	1	1
2014-03-04 23:40:00	2014-03-04 23:46:00	248	2	Acquaintance	S	Male	Male			Friend	Casual friend		5	5	5	4
2014-03-04 23:40:00	2014-03-04 23:42:00	249	2	Friend	R	Male	Male			Work	Co-worker		5	5	5	5
2014-03-04 23:40:00	2014-03-04 23:41:00	250	2	Close	C	Female	Male			Romantic	Married	.	4	7	7	7
2014-03-04 23:40:00	2014-03-04 23:42:00	251	2	Acquaintance	W	Female	Male			Work	Co-worker		2	1	2	2
2014-03-04 23:40:00	2014-03-04 23:43:00	252	2	Friend	A	Male	Male			Family	Cousin		6	6	6	6
2014-03-04 23:40:00	2014-03-04 23:43:00	253	2	Acquaintance	p	Female	Female			Friend	Casual friend		2	3	4	4
2014-03-04 23:40:00	2014-03-04 23:43:00	254	2	Close	s	Male	Female			Romantic	Married	.	6	6	7	7
2014-03-04 23:40:00	2014-03-04 23:44:00	255	2	Friend	B	Male	Male			Friend	Close friend (non-romantic)		6	5	7	6
2014-03-04 23:41:00	2014-03-04 23:45:00	256	2	Acquaintance	K	Female	Female			Acquaintance	Acquaintance	Friend of a Friend	2	1	2	3
2014-03-04 23:41:00	2014-03-04 23:45:00	257	2	Friend	r	Female	Female			Friend	Close friend (non-romantic)		3	5	5	4
2014-03-04 23:41:00	2014-03-04 23:43:00	258	2	Close	m	Male	Female			Family	Parent	.	5	5	7	7
2014-03-04 23:41:00	2014-03-04 23:42:00	259	2	Close	j	Female	Female			Friend	Close friend (non-romantic)	.	4	5	7	6
2014-03-04 23:41:00	2014-03-04 23:43:00	260	2	Friend	v	Male	Female			Friend	Close friend (non-romantic)		3	7	5	6
2014-03-04 23:41:00	2014-03-04 23:44:00	261	2	Acquaintance	J	Male	Female			Other	Other	Someone from church who helps me sometiems	3	1	3	3
2014-03-04 23:41:00	2014-03-04 23:45:00	262	2	Close	e	Male	Female			Romantic	Dating only this person	.	6	6	7	6
2014-03-04 23:41:00	2014-03-04 23:43:00	263	2	Close	M	Male	Female			Family	Parent	.	4	1	6	7
2014-03-04 23:41:00	2014-03-04 23:43:00	264	2	Close	K	Male	Female			Prefer not to say	Prefer not to say	.	4	3	6	5
2014-03-04 23:41:00	2014-03-04 23:43:00	265	2	Acquaintance	T	Male	Male			Work	Co-worker		5	5	4	4
2014-03-04 23:41:00	2014-03-04 23:43:00	266	2	Friend	B	Male	Male			Friend	Casual friend		3	3	5	3
2014-03-04 23:41:00	2014-03-04 23:42:00	267	2	Acquaintance	J	Male	Male			Work	Your boss/supervisor		2	6	2	4
2014-03-04 23:41:00	2014-03-04 23:44:00	268	2	Acquaintance	k	Female	Female			Friend	Casual friend		1	1	1	1
2014-03-04 23:41:00	2014-03-04 23:57:00	269	2	Friend	j	Male	Female			Friend	Close friend (non-romantic)		3	5	5	5
2014-03-04 23:41:00	2014-03-04 23:43:00	270	2	Acquaintance	s	Male	Male			Family	Sister/brother		4	2	6	6
2014-03-04 23:42:00	2014-03-04 23:45:00	271	2	Friend	m	Male	Female			Friend	Casual friend		4	4	4	4
2014-03-04 23:42:00	2014-03-04 23:44:00	272	2	Friend	a	Male	Female			Romantic	Living togehter		1	5	4	5
2014-03-04 23:42:00	2014-03-04 23:44:00	273	2	Friend	H	Male	Male			Friend	Casual friend		5	4	5	4
2014-03-04 23:42:00	2014-03-04 23:45:00	274	2	Close	A	Female	Male			Family	Sister/brother	.	4	5	6	6
2014-03-04 23:42:00	2014-03-04 23:43:00	275	2	Close	E	Male	Female			Romantic	Married	.	7	7	7	7
2014-03-04 23:42:00	2014-03-04 23:44:00	276	2	Friend	V	Male	Male			Friend	Close friend (non-romantic)		4	5	5	4
2014-03-04 23:42:00	2014-03-04 23:43:00	277	2	Acquaintance	W	Male	Male			Work	Co-worker		2	3	2	2
2014-03-04 23:43:00	2014-03-04 23:45:00	278	2	Close	S	Female	Male			Romantic	Married	.	7	7	7	7
2014-03-04 23:43:00	2014-03-04 23:45:00	279	2	Acquaintance	C	Male	Female			Acquaintance	Acquaintance	This person works for a different company in a different building near me and I've seen her at the coffee shop a few times.	2	2	2	2
2014-03-04 23:43:00	2014-03-04 23:44:00	280	2	Acquaintance	T	Female	Female			Romantic	Married		7	7	7	7
2014-03-04 23:43:00	2014-03-04 23:45:00	281	2	Close	j	Male	Male			Friend	Close friend (non-romantic)	.	6	6	7	7
2014-03-04 23:43:00	2014-03-04 23:46:00	282	2	Acquaintance	E	Male	Male			Work	Co-worker		3	5	5	5
2014-03-04 23:43:00	2014-03-04 23:49:00	283	2	Close	E	Female	Male			Romantic	Married	.	4	5	6	6
2014-03-04 23:44:00	2014-03-04 23:45:00	284	2	Close	r	Male	Male			Family	Parent	.	3	3	5	4
2014-03-04 23:44:00	2014-03-04 23:46:00	285	2	Close	p	Female	Female			Romantic	Engaged	.	5	5	7	7
2014-03-04 23:44:00	2014-03-04 23:46:00	286	2	Close	R	Female	Male			Friend	Close friend (non-romantic)	.	5	6	6	5
2014-03-04 23:44:00	2014-03-04 23:47:00	287	2	Acquaintance	C	Male	Male			Work	Co-worker		2	1	2	2
2014-03-04 23:44:00	2014-03-04 23:45:00	288	2	Acquaintance	C	Male	Female			Work	Co-worker		4	5	6	6
2014-03-04 23:44:00	2014-03-04 23:47:00	289	2	Friend	M	Male	Male			Friend	Casual friend		3	3	4	3
2014-03-04 23:44:00	2014-03-04 23:46:00	290	2	Friend	J	Male	Male			Friend	Close friend (non-romantic)		5	5	6	6
2014-03-04 23:44:00	2014-03-04 23:45:00	291	2	Friend	M	Male	Female			Family	Cousin		5	5	5	6
2014-03-04 23:44:00	2014-03-04 23:46:00	292	2	Friend	D	Female	Female			Work	Co-worker		2	4	5	4
2014-03-04 23:45:00	2014-03-04 23:46:00	293	2	Close	M	Male	Female			Romantic	Dating only this person	.	6	6	7	7
2014-03-04 23:45:00	2014-03-04 23:47:00	294	2	Acquaintance	M	Female	Female			Friend	Casual friend		1	3	3	4
2014-03-04 23:45:00	2014-03-04 23:47:00	295	2	Friend	S	Male	Male			Friend	Close friend (non-romantic)		5	6	7	7
2014-03-04 23:45:00	2014-03-04 23:48:00	296	2	Friend	m	Female	Male			Family	Parent		5	4	7	6
2014-03-04 23:45:00	2014-03-04 23:48:00	297	2	Friend	E	Male	Male			Acquaintance	Acquaintance	Neighbor	1	2	2	1
2014-03-04 23:45:00	2014-03-04 23:48:00	298	2	Acquaintance	k	Female	Female			Acquaintance	Acquaintance	I know her because she is my husband's ex-boss' wife.	1	2	1	1
2014-03-04 23:46:00	2014-03-04 23:47:00	299	2	Close	C	Female	Male			Romantic	Engaged	.	6	7	7	7
2014-03-04 23:46:00	2014-03-04 23:49:00	300	2	Close	J	Male	Female			Friend	Close friend (non-romantic)	.	4	4	5	5
2014-03-04 23:46:00	2014-03-04 23:48:00	301	2	Acquaintance	V	Female	Female			Friend	Casual friend		2	3	1	1
2014-03-04 23:46:00	2014-03-04 23:47:00	302	2	Close	j	Female	Male			Friend	Close friend (non-romantic)	.	7	7	7	7
2014-03-04 23:46:00	2014-03-04 23:49:00	303	2	Acquaintance	S	Female	Female			Other	Other	Friend's daughter	1	1	1	1
2014-03-04 23:46:00	2014-03-04 23:48:00	304	2	Acquaintance	D	Male	Male			Work	Co-worker		2	2	1	1
2014-03-04 23:46:00	2014-03-04 23:48:00	305	2	Friend	j	Female	Female			Friend	Close friend (non-romantic)		3	2	5	6
2014-03-04 23:46:00	2014-03-04 23:47:00	306	2	Friend	L	Female	Male			Friend	Close friend (non-romantic)		5	5	5	5
2014-03-04 23:46:00	2014-03-04 23:48:00	307	2	Close	Y	Female	Female			Family	Parent	.	5	6	7	7
2014-03-04 23:47:00	2014-03-04 23:50:00	308	2	Close	A	Female	Male			Romantic	Married	.	6	7	6	6
2014-03-04 23:48:00	2014-03-04 23:54:00	309	2	Acquaintance	L	Female	Female			Prefer not to say	Prefer not to say		2	1	1	1
2014-03-04 23:50:00	2014-03-04 23:52:00	310	2	Friend	C	Male	Female			Friend	Casual friend		3	5	3	2
2014-03-04 23:51:00	2014-03-04 23:54:00	311	2	Acquaintance	V	Male	Female			Friend	Close friend (non-romantic)		4	7	6	4
2014-03-04 23:52:00	2014-03-04 23:54:00	312	2	Close	j	Female	Male			Romantic	Married	.	7	7	7	6
2014-03-04 23:54:00	2014-03-04 23:56:00	313	2	Close	M	Male	Female			Family	Parent	.	5	5	6	7
2014-03-04 23:56:00	2014-03-04 23:57:00	314	2	Friend	w	Male	Male			Friend	Casual friend		3	3	4	4
2014-03-05	2014-03-05 00:02:00	315	2	Acquaintance	C	Male	Male			Other	Other	Roommate	2	1	2	2
2014-03-05 00:01:00	2014-03-05 00:04:00	316	2	Acquaintance	a	Male	Male			Acquaintance	Acquaintance	churchmate	2	2	2	2
2014-03-05 00:15:00	2014-03-05 00:17:00	317	2	Close	S	Male	Female			Friend	Casual friend	.	2	4	5	4
2014-03-05 00:59:00	2014-03-05 01:02:00	318	2	Friend	M	Female	Male			Family	Cousin		4	7	5	5
2014-03-05 01:38:00	2014-03-05 01:41:00	319	2	Acquaintance	M	Male	Male			Acquaintance	Acquaintance	Landlord	1	1	1	1
2014-03-05 01:39:00	2014-03-05 01:41:00	320	2	Close	A	Female	Male			Romantic	Dating only this person	.	5	4	5	4
2014-07-31 17:51:00	2014-07-31 18:11:00	321	3	Acquaintance	K	Male	Male	21	0.333333	Acquaintance	Acquaintance	Girlfriends Brother	2	1	2	2	0	0	0	1	0	0	1	3	0	1	0	0	2	0	0	0	0	0	0	180	30	1	0	0	0	0	0	0	0	0	0	0	0
2014-07-31 17:52:00	2014-07-31 18:09:00	322	3	Acquaintance	A	Female	Female	51	4.5	Work	Co-worker		3	4	4	4	3	3	3	3	4	3	3	3	3	4	3	3	3	3	3	0	0	60	0	0	0	1	0	0	0	0	0	1	0	0	1	0	0
2014-07-31 17:52:00	2014-07-31 18:05:00	323	3	Close	e	Male	Female	29	6	Romantic	Married		5	6	7	7	3	3	3	3	4	3	3	4	3	4	3	3	4	4	3	60	0	60	0	120	0	2	0	1	1	0	0	0	0	1	1	0	0
2014-07-31 17:52:00	2014-07-31 18:02:00	324	3	Acquaintance	T	Male	Male	29	0.666667	Work	Co-worker		2	3	2	2	1	2	1	2	3	3	2	3	3	2	1	2	1	1	2	0	0	0	0	0	0	1	0	0	0	0	0	0	0	0	0	0	0
2014-07-31 17:52:00	2014-07-31 18:16:00	325	3	Close	J	Female	Male	32	2.75	Romantic	Married		5	6	7	6	3	3	4	4	4	3	4	4	4	4	2	3	4	4	4	0	30	0	0	120	0	1	0	0	1	0	0	0	0	0	1	0	0
2014-07-31 17:52:00	2014-07-31 18:48:00	326	3	Acquaintance	A	Female	Female	27	3.58333	Work	Co-worker		2	2	1	1	3	3	0	0	3	1	0	3	0	1	0	1	3	3	1	120	0	60	0	0	0	1	0	0	0	0	0	0	0	0	0	0	0
2014-07-31 17:52:00	2014-07-31 18:02:00	327	3	Close	r	Female	Male	53	19.1667	Romantic	Married		7	7	7	7	4	4	4	3	4	4	3	4	4	3	4	4	4	4	4	120	0	60	0	300	0	1	0	0	1	0	0	0	1	0	1	1	0
2014-07-31 17:52:00	2014-07-31 18:12:00	328	3	Acquaintance	P	Male	Female	39	8.08333	Work	Co-worker		5	4	5	4	3	3	4	3	1	3	3	4	3	3	2	1	1	0	3	120	0	180	30	60	15	1	0	0	0	0	0	1	0	0	1	0	0
2014-07-31 17:52:00	2014-07-31 18:01:00	329	3	Close	p	Male	Female	34	15	Romantic	Dating only this person		5	6	6	6	4	4	4	3	4	4	3	4	4	3	4	4	4	4	4	180	0	0	0	360	0	1	0	1	1	0	0	1	1	1	0	0	1
2014-07-31 17:52:00	2014-07-31 18:03:00	330	3	Close	A	Female	Female	34	34.5833	Family	Sister/brother		4	5	7	7	4	4	4	4	4	4	4	4	4	0	4	4	4	2	4	60	0	60	0	0	0	2	0	0	0	1	0	0	0	0	0	0	0
2014-07-31 17:52:00	2014-07-31 18:03:00	331	3	Friend	G	Male	Male	29	15	Friend	Close friend (non-romantic)		5	7	7	7	4	4	4	2	2	2	2	3	4	2	4	4	2	0	2	0	0	0	0	0	0	2	0	0	0	0	0	0	0	0	0	0	0
2014-07-31 17:52:00	2014-07-31 18:19:00	332	3	Friend	M		Female	51	51	Family	Parent		6	6	6	5	4	4	4	0	4	3	1	3	1	1	4	3	4	4	3	180	0	240	0	240	0	1	0	1	1	0	0	1	1	1	1	0	0
2014-07-31 17:52:00	2014-07-31 18:01:00	333	3	Friend	c	Female	Female	34	5.08333	Acquaintance	Acquaintance	my exs neice	2	2	4	4	2	2	4	1	2	3	2	3	4	1	1	1	1	1	3	0	0	60	0	0	0	1	0	0	1	0	0	0	0	0	0	0	0
2014-07-31 17:52:00	2014-07-31 18:05:00	334	3	Close	S	Female	Male	23	0.5	Romantic	Dating only this person		6	5	7	5	1	1	1	3	4	4	3	4	3	3	1	2	3	4	4	240	0	300	0	360	0	1	0	1	1	0	0	1	1	1	1	0	0
2014-07-31 17:52:00	2014-07-31 18:10:00	335	3	Friend	C	Female	Female	34	15.5833	Family	Sister/brother		4	2	5	3	3	3	1	0	3	2	0	1	1	1	3	1	2	1	1	60	30	120	15	0	0	1	0	0	0	0	0	1	1	1	1	0	0
2014-07-31 17:52:00	2014-07-31 18:11:00	336	3	Acquaintance	C	Male	Male	21	0.25	Work	Co-worker		2	3	3	1	0	0	0		1	2		3	1	3	0	0	3	3	2	0	15	0	15	0	0	1	0	0	0	0	0	0	0	0	0	0	0
2014-07-31 17:52:00	2014-07-31 18:11:00	337	3	Friend	M	Male	Male	37	27	Friend	Close friend (non-romantic)		4	2	5	6	4	4	4	3	3	4	4	4	4	4	4	4	3	1	4	0	0	60	0	180	0	1	0	0	0	0	0	0	0	0	1	0	0
2014-07-31 17:52:00	2014-07-31 18:09:00	338	3	Close	L	Male	Female	33	12.0833	Other	Other	ex wife	5	5	7	7	4	4	4	0	0	4	0	4	4	0	4	4	0	0	4	0	0	0	0	0	0	1	0	0	0	0	0	0	0	0	0	0	0
2014-07-31 17:52:00	2014-07-31 18:03:00	339	3	Friend	M	Male	Male	19	8	Friend	Close friend (non-romantic)		6	5	5	5	4	4	4	3	2	3	3	4	4	3	4	4	3	1	3	0	0	120	30	420	0	1	0	0	0	0	0	0	0	1	1	0	0
2014-07-31 17:52:00	2014-07-31 18:11:00	340	3	Close	M	Female	Male	28	3.5	Other	Other	ex-bf, still close friends	6	5	6	6	3	3	4	2	4	1	2	3	4	2	1	4	3	0	1	0	0	120	0	180	0	1	0	1	1	0	0	0	0	0	0	0	0
2014-07-31 17:52:00	2014-07-31 18:06:00	341	3	Close	J	Male	Female	34	0.5	Friend	Close friend (non-romantic)		5	5	6	6	1	1	1	4	3	3	0	4	2	4	1	1	2	3	3	60	0	60	0	120	0	1	0	0	0	0	0	0	0	0	1	0	0
2014-07-31 17:52:00	2014-07-31 18:44:00	342	3	Friend	C	Female	Male	44	4.75	Romantic	Dating only this person		6	5	6	5	4	4	4	3	1	3	2	4	3	0	2	3	1	3	2	180	30	60	45	120	0	1	0	0	1	0	0	0	1	0	0	0	0
2014-07-31 17:52:00	2014-07-31 18:10:00	343	3	Friend	A	Female	Female	47	6	Friend	Close friend (non-romantic)		5	6	6	6	3	3	3	3	3	3	3	4	4	3	2	3	3	1	3	0	0	60	0	120	0	1	0	0	0	0	0	0	0	0	1	0	0
2014-07-31 17:52:00	2014-07-31 18:27:00	344	3	Acquaintance	m	Female	Female	37	1.08333	Friend	Casual friend		3	4	5	4	0	3	0	3	0	3	3	3	3	4	1	3	0	0	3	0	0	0	0	60	0	2	0	0	0	0	0	0	0	0	1	0	0
2014-07-31 17:52:00	2014-07-31 18:03:00	345	3	Acquaintance	a	Male	Female	33	0.0833333	Acquaintance	Acquaintance	roommate	2	3	4	2	0	0	3	1	4	3	2	3	3	3	0	3	3	3	3	0	15	0	30	0	15	1	0	1	1	0	0	0	0	0	1	0	0
2014-07-31 17:52:00	2014-07-31 18:05:00	346	3	Friend	s	Female	Male	27	8	Friend	Close friend (non-romantic)		3	2	3	3	3	3	3	2	0	2	1	3	4	2	3	3	1	0	1	0	0	0	0	0	0	1	0	0	0	0	0	0	0	0	0	0	0
2014-07-31 17:52:00	2014-07-31 18:02:00	347	3	Acquaintance	D	Male	Male	27	2.25	Acquaintance	Acquaintance	Neighbour	2	3	1	1	1	0	0	2	3	1	2	3	3	2	0	1	1	1	3	0	0	0	0	0	15	1	0	0	0	0	0	0	0	0	0	0	0
2014-07-31 17:53:00	2014-07-31 18:10:00	348	3	Friend	C	Female	Male	19	1.25	Romantic	Dating this person and others		5	6	6	7	2	2	4	4	4	4	4	4	4	4	3	4	3	1	4	180	0	300	0	480	0	2	0	1	1	0	0	1	1	1	1	0	1
2014-07-31 17:53:00	2014-07-31 18:49:00	349	3	Close	B	Female	Male	35	5.5	Romantic	Dating only this person		4	5	6	6	3	2	3	0	2	4	2	3	4	2	3	3	3	3	4	60	0	180	15	60	15	1	0	0	1	1	1	1	1	1	1	1	0
2014-07-31 17:53:00	2014-07-31 18:04:00	350	3	Friend	D	Female	Female	33	5.5	Friend	Close friend (non-romantic)		4	4	6	6	3	3	4	3	3	4	3	4	4	3	2	4	3	1	4	0	0	120	30	300	0	1	0	0	1	0	0	0	0	0	1	0	0
2014-07-31 17:53:00	2014-07-31 18:08:00	351	3	Close	L	Male	Female	25	3.58333	Romantic	Dating this person and others		6	6	7	5	3	3	3	1	2	1	1	3	2	3	2	3	2	1	3	120	0	0	0	300	0	2	0	0	1	0	0	0	0	0	1	0	0
2014-07-31 17:53:00	2014-07-31 18:03:00	352	3	Acquaintance	M	Female	Female	19	1.08333	Acquaintance	Acquaintance	We had class together	2	2	4	3	1	2	2	1	4	3	2	3	3	2	1	3	3	2	2	240	30	60	15	180	0	1	1	0	0	0	0	0	0	0	0	1	0
2014-07-31 17:53:00	2014-07-31 18:34:00	353	3	Friend	E	Male	Male	25	25	Family	Aunt/uncle		7	7	6	7	4	4	4	4	4	3	4	4	4	0	4	4	4	4	4	420	45	180	15	300	15	1	0	1	1	0	0	1	0	0	0	0	0
2014-07-31 17:53:00	2014-07-31 18:13:00	354	3	Friend	I	Male	Male	25	1.25	Friend	Casual friend		3	3	4	5	3	1	4	4	3	4	4	4	4	4	1	4	3	4	4	0	0	60	0	60	0	1	0	0	1	0	0	0	0	1	1	0	0
2014-07-31 17:53:00	2014-07-31 18:10:00	355	3	Friend	A	Female	Female	60	3.08333	Friend	Casual friend		4	4	5	5	2	1	1	3	2	3	4	4	3	4	1	3	2	1	3	0	0	120	0	0	15	2	0	0	0	0	0	0	0	1	1	0	0
2014-07-31 17:53:00	2014-07-31 18:03:00	356	3	Friend	C	Female	Female	43	3	Friend	Close friend (non-romantic)		5	5	5	5	1	1	4	3	3	4	3	4	4	3	1	3	3	1	4	60	0	0	0	0	0	2	0	0	0	0	0	0	0	0	1	0	0
2014-07-31 17:53:00	2014-07-31 18:06:00	357	3	Acquaintance	c	Female	Female	50	2.41667	Acquaintance	Acquaintance	neighbor	1	1	2	3	1	2	0	2	3	1	3	2	0	3	1	1	1	1	1	0	15	0	0	0	0	1	0	0	0	0	0	0	0	0	1	0	0
2014-07-31 17:53:00	2014-07-31 18:12:00	358	3	Close	N	Male	Female	26	1.16667	Romantic	Dating only this person		5	5	3	6	1	0	3	3	4	4	1	3	4	1	1	4	3	3	4	0	0	120	30	0	0	1	0	0	0	0	0	0	0	0	0	0	0
2014-07-31 17:53:00	2014-07-31 18:35:00	359	3	Friend	L	Female	Female	32	27.25	Family	Sister/brother		5	7	5	5	4	4	4	3	4	3	4	3	3	3	4	3	3	2	2	60	0	0	0	60	0	1	0	0	1	0	0	0	0	0	1	0	0
2014-07-31 17:53:00	2014-07-31 18:02:00	360	3	Acquaintance	T	Female	Male	23	2	Acquaintance	Acquaintance	he's a friend of a friend	2	2	3	3	2	3	1	3	1	2	3	3	3	3	1	1	1	1	3	0	0	120	0	120	0	1	0	0	0	0	0	0	0	0	0	0	0
2014-07-31 17:53:00	2014-07-31 18:04:00	361	3	Close	N	Male	Male	28	10.4167	Friend	Close friend (non-romantic)		6	7	7	7	3	3	4	3	3	4	2	3	4	1	2	3	4	3	4	60	30	0	0	120	0	2	0	0	0	0	0	1	1	1	1	0	0
2014-07-31 17:53:00	2014-07-31 18:10:00	362	3	Acquaintance	J	Female	Female	44	3.08333	Work	Co-worker		2	2	1	1	3	3	1	3	4	2	3	2	0	3	0	0	4	4	2	420	0	420	0	0	0	1	0	0	0	0	0	0	0	0	1	0	0
2014-07-31 17:53:00	2014-07-31 18:06:00	363	3	Friend	s	Male	Female	32	3.41667	Romantic	Engaged		6	4	4	5	2	4	4	3	3	4	0	4	4	0	2	4	4	3		180	30	180	0	60	15	1	0	0	1	0	0	0	0	0	0	0	1
2014-07-31 17:53:00	2014-07-31 18:00:00	364	3	Acquaintance	H	Male	Female	40	1	Acquaintance	Acquaintance	rommate	3	3	3	3	2	2	2	2	2	2	2	2	2	2	2	2	3	2	2	0	0	0	15	0	15	1	0	0	0	0	0	0	0	0	0	0	0
2014-07-31 17:53:00	2014-07-31 18:09:00	365	3	Friend	K	Female	Female	28	3.08333	Friend	Close friend (non-romantic)		5	5	5	6	2	3	4	3	2	4	3	4	3	3	1	3	2	2	4	0	0	60	0	0	0	2	0	0	1	0	0	0	1	0	1	0	0
2014-07-31 17:53:00	2014-07-31 18:05:00	366	3	Close	J	Male	Female	33	6.08333	Romantic	Living togehter		6	6	7	7	4	4	4	3	4	4	3	4	4	3	4	4	4	4	4	60	15	120	0	360	0	1	0	1	1	0	0	1	1	1	1	0	0
2014-07-31 17:53:00	2014-07-31 18:02:00	367	3	Friend	T	Female	Female	35	20.4167	Friend	Casual friend		2	4	4	4	4	4	4	4	0	4	4	4	4	4	3	4	1	0	4	0	0	0	0	0	0	1	0	0	0	0	0	0	0	0	0	0	0
2014-07-31 17:53:00	2014-07-31 18:02:00	368	3	Close	E	Male	Female	27	18	Romantic	Dating only this person		6	7	6	6	4	4	4	3	4	4	0	4	4	0	4	4	4	4	4	180	0	60	0	240	0	1	1	1	1	0	0	1	1	1	1	0	0
2014-07-31 17:53:00	2014-07-31 18:07:00	369	3	Acquaintance	P	Female	Female	37	0.333333	Work	Co-worker		2	1	2	2	0	0	0	3	3	1	3	3	0	3	0	0	4	4	1	0	15	0	0	0	0	1	0	0	0	0	0	0	0	0	1	0	0
2014-07-31 17:53:00	2014-07-31 18:17:00	370	3	Acquaintance	k	Female	Male	29	4.16667	Friend	Casual friend		1	2	3	5	3	3	3	1	0	1	1	3	2	1	4	2	0	0	2	0	0	0	0	0	0	1	0	0	0	0	0	0	0	0	0	0	0
2014-07-31 17:53:00	2014-07-31 18:16:00	371	3	Friend	C	Male	Male	61	18.6667	Friend	Close friend (non-romantic)		5	6	7	7	3	3	4	3	3	4	3	4	4	3	3	4	3	3	4	0	0	120	45	120	30	1	0	0	0	0	0	0	1	0	1	0	1
2014-07-31 17:53:00	2014-07-31 18:04:00	372	3	Close	J	Male	Female	44	9.16667	Romantic	Dating only this person		4	5	7	5	4	4	4	3	4	4	0	4	4	3	4	4	4	3	4	60	15	0	15	240	0	1	0	1	1	0	0	1	1	1	1	0	0
2014-07-31 17:53:00	2014-07-31 18:07:00	373	3	Close	S	Male	Female	45	45.5833	Family	Parent		7	7	7	7	4	4	3	3	4	4	3	4	2	3	4	3	4	4	4	300	0	360	0	120	0	1	1	1	0	0	0	1	1	1	1	0	0
2014-07-31 17:53:00	2014-07-31 18:03:00	374	3	Acquaintance	S	Female	Male	39	7.75	Work	Co-worker		1	3	2	2	4	4	0	3	1	1	1	3	1	1	3	1	3	3	0	0	15	0	15	0	0	1	0	0	0	0	0	0	0	0	1	0	0
2014-07-31 17:53:00	2014-07-31 18:08:00	375	3	Close	A	Male	Female	30	8	Romantic	Married		5	3	7	7	3	3	4	3	3	3	3	4	3	4	3	3	4	3	3	120	0	60	0	120	0	1	0	1	0	0	0	1	1	1	1	0	0
2014-07-31 17:53:00	2014-07-31 18:07:00	376	3	Acquaintance	d	Male	Male	45	0.25	Acquaintance	Acquaintance	friend of a friend	2	2	3	2	0	0	0	1	3	0	1	3	1	1	0	2	1	0	1	0	0	0	30	0	0	1	0	0	0	0	0	0	0	0	0	0	0
2014-07-31 17:53:00	2014-07-31 18:13:00	377	3	Friend	T	Male	Male	45	4.41667	Friend	Casual friend		4	3	4	3	1	1	3	3	2	3	3	3	3	3	0	2	2	0	2	0	0	0	0	60	0	2	0	0	1	0	0	0	0	0	0	0	0
2014-07-31 17:53:00	2014-07-31 17:59:00	378	3	Acquaintance	R	Male	Female	27	2.16667	Friend	Close friend (non-romantic)		6	6	4	3	3	3	3	2	2	3	3	3	4	0	1	3	3	3	3	300	0	60	0	60	0	1	0	1	1	0	0	0	0	0	1	0	0
2014-07-31 17:53:00	2014-07-31 18:17:00	379	3	Close	D	Male	Male	29	4	Romantic	Living togehter		4	5	5	4	3	3	4	1	4	2	1	3	3	1	1	3	4	4	3	180	0	360	15	480	45	1	1	1	1	1	0	1	1	1	1	1	0
2014-07-31 17:53:00	2014-07-31 18:08:00	380	3	Acquaintance	V	Female	Male	45	5.75	Work	Co-worker		2	2	3	2	3	3	0	2	3	3	2	3	1	3	1	1	1	3	3	0	0	0	30	0	0	1	0	0	0	0	0	0	0	0	1	0	0
2014-07-31 17:53:00	2014-07-31 18:04:00	381	3	Acquaintance	G	Male	Male	29	0.0833333	Work	Co-worker		2	3	3	2	0	0	0	3	4	3	3	3	1	3	0	0	3	1	3	480	0	0	0	480	0	1	0	0	1	0	0	0	1	0	1	0	0
2014-07-31 17:53:00	2014-07-31 18:03:00	382	3	Friend	H	Female	Female	29	12.5833	Friend	Close friend (non-romantic)		5	6	6	5	4	4	4	3	4	3	3	4	4	3	4	3	4	3	3	120	30	240	0	120	30	1	0	1	1	0	0	1	1	1	1	0	0
2014-07-31 17:53:00	2014-07-31 18:04:00	383	3	Close	l	Male	Female	39	4	Romantic	Dating only this person		6	6	6	6	3	3	3	3	4	4	3		4	3	2	3	4	4		300	0	360	0	480	0	1	0	1	1	0	0	1	1	1	1	0	0
2014-07-31 17:54:00	2014-07-31 18:09:00	384	3	Friend	j	Male	Male	38	7	Other	Other	churchmate	5	5	5	5	3	3	4	3	2	3	3	4	4	4	2	4	3	2	4	0	0	0	0	0	0	1	0	0	0	0	0	0	0	0	0	0	0
2014-07-31 17:54:00	2014-07-31 18:02:00	385	3	Acquaintance	M	Male	Female	20	2	Work	Your boss/supervisor		2	3	3	3	3	1	1	1	3	1	1	1	1	1	1	3	4	4	3	0	0	0	15	0	15	1	0	0	0	0	0	0	0	0	1	0	0
2014-07-31 17:54:00	2014-07-31 18:23:00	386	3	Friend	J	Female	Female	26	5.08333	Friend	Close friend (non-romantic)		4	4	4	4	3	3	3	1	3	4	1	4	3	1	3	2	3	1	4	60	0	0	0	120	30	1	0	0	0	0	0	0	0	0	1	0	0
2014-07-31 17:54:00	2014-07-31 18:13:00	387	3	Close	j	Female	Male	22	9	Romantic	Living togehter		6	6	6	7	4	4	4	0	4	4	2	3	4	0	4	3	4	4	4	60	0	120	0	360	0	2	1	1	1	0	0	0	0	0	0	0	1
2014-07-31 17:54:00	2014-07-31 18:05:00	388	3	Acquaintance	B	Male	Male	19	1.16667	Acquaintance	Acquaintance	He lived on the same floor of my dormitory	2	2	2	2	0	3	4	2	3	3	2	3	4	3	0	4	3	3	2	0	0	0	0	0	0	2	0	0	0	0	0	0	0	0	0	0	0
2014-07-31 17:54:00	2014-07-31 18:05:00	389	3	Acquaintance	J	Female	Female	48	1.5	Acquaintance	Acquaintance	someone I see at a local coffeeshop	2	2	2	2	1	1	0	2	4	1	3	3	3	3	0	2	4	4	1	0	0	0	0	0	0	1	0	0	0	0	0	0	0	0	0	0	0
2014-07-31 17:54:00	2014-07-31 18:18:00	390	3	Friend	j	Male	Female	33	12.3333	Friend	Close friend (non-romantic)		5	5	6	6	4	4	4	3	3	1	3	3	3	4	4	3	3	2	3	120	15	60	30	120	0	1	0	1	1	0	0	1	0	1	1	0	0
2014-07-31 17:54:00	2014-07-31 18:30:00	391	3	Friend	G	Female	Female	39	39.4167	Family	Parent		6	6	6	6	4	4	4	4	4	4	4	4	4	4	4	4	4	2	4	0	0	360	15	180	30	1	0	1	1	0	0	0	0	1	1	0	0
2014-07-31 17:54:00	2014-07-31 18:14:00	392	3	Friend	N	Male	Male	22	5	Friend	Close friend (non-romantic)		3	3	4	3	3	3	3	2	3	2	2	3	3	3	3	3	1	0	1	0	0	180	0	120	0	1	0	0	1	0	0	1	0	0	0	0	0
2014-07-31 17:54:00	2014-07-31 18:10:00	393	3	Friend	e	Female	Female	27	6.08333	Friend	Casual friend		2	2	4	4	4	3	4	3	3	3	3	4	4	3	1	3	2	1	3	0	0	0	0	120	0	1	0	0	0	0	0	0	1	1	1	0	0
2014-07-31 17:54:00	2014-07-31 18:07:00	394	3	Friend	r	Female	Female	58	50.75	Family	Sister/brother		5	5	5	5	4	4	4	1	4	4	1	3	3	1	4	1	4	1	1	0	0	0	0	60	0	1	0	0	1	0	0	0	0	0	1	0	0
2014-07-31 17:54:00	2014-07-31 18:16:00	395	3	Friend	S	Male	Male	28	10	Friend	Close friend (non-romantic)		3	2	4	4	4	4	1	3	1	4	3	4	1	3	4	3	1	1	4	0	0	60	0	0	0	1	0	0	0	0	0	0	0	0	0	0	0
2014-07-31 17:54:00	2014-07-31 18:12:00	396	3	Friend	T	Female	Male	62	30.5	Friend	Close friend (non-romantic)		4	4	6	7	4	4	4	3	4	3	3	4	4	3	4	3	4	4	3	60	30	0	0	0	0	1	0	1	0	0	0	0	0	1	1	0	0
2014-07-31 17:54:00	2014-07-31 18:06:00	397	3	Acquaintance	B	Male	Male	49	3	Friend	Casual friend		3	2	3	2	3	3	4	3	0	1	3	3	3	4	0	1	1	0	0	0	0	0	0	0	0	1	0	0	0	0	0	0	0	0	0	0	0
2014-07-31 17:54:00	2014-07-31 18:15:00	398	3	Close	A	Male	Male	25	10.8333	Friend	Close friend (non-romantic)		6	4	7	7	4	4	3	2	0	3	2	4	3	2	4	3	0	0	3	0	0	0	0	0	0	1	0	0	0	0	0	0	0	0	0	0	0
2014-07-31 17:54:00	2014-07-31 18:05:00	399	3	Acquaintance	B	Male	Female	27	1.5	Work	Co-worker		2	4	4	4	1	2	3	3	4	3	3	4	3	3	1	3	3	3	3	180	0	180	0	120	0	1	0	0	0	0	0	0	0	0	0	0	0
2014-07-31 17:54:00	2014-07-31 18:09:00	400	3	Close	L	Female	Female	31	15.0833	Friend	Close friend (non-romantic)		4	4	7	7	4	4	4	3	4	3	3	4	4	3	4	4	3	3	2	0	0	0	0	60	0	1	0	0	1	0	0	1	0	0	1	0	0
2014-07-31 17:54:00	2014-07-31 18:04:00	401	3	Friend	m	Female	Female	41	25.5	Friend	Close friend (non-romantic)		4	5	7	7	4	4	4	3	3	3	3	3	3	3	4	3	3	1	3	0	0	0	0	120	0	1	0	0	0	0	0	0	0	0	0	0	0
2014-07-31 17:54:00	2014-07-31 18:42:00	402	3	Acquaintance	k	Male	Female	25	6	Romantic	Living togehter		7	5	5	6	4	4	4	2	4	4	0	3	3	0	4	3	4	4	4	120	0	0	0	480	0	1	0	1	1	0	0	1	1	0	1	0	0
2014-07-31 17:54:00	2014-07-31 18:07:00	403	3	Acquaintance	c	Female	Female	37	0.25	Work	Co-worker		3	3	2	2	0	0	0	2	3	3	2	3	1	2	0	0	3	1	3	120	0	0	0	0	0	1	0	0	0	0	0	0	0	0	1	0	0
2014-07-31 17:54:00	2014-07-31 18:11:00	404	3	Close	E	Male	Female	33	14.75	Romantic	Married		7	7	7	6	4	4	4	4	4	4	4	4	4	4	4	4	4	4	4	180	0	240	0	120	0	1	1	1	1	0	0	0	0	1	1	0	0
2014-07-31 17:54:00	2014-07-31 18:07:00	405	3	Close	T	Male	Female	41	15.5	Romantic	Married		6	7	7	6	3	3	4	3	4	4	4	4	4	3	3	4	4	4	4	0	30	0	0	300	0	1	0	1	1	0	0	1	1	0	1	0	0
2014-07-31 17:54:00	2014-07-31 18:05:00	406	3	Acquaintance	a	Male	Male	25	3.08333	Work	Co-worker		3	4	4	2	3	2	4	2	4	1	2	3	0	1	0	0	3	3	1	0	0	0	30	0	0	1	0	0	0	0	0	0	0	0	0	0	0
2014-07-31 17:54:00	2014-07-31 18:06:00	407	3	Close	A	Male	Male	24	5.91667	Friend	Close friend (non-romantic)		4	5	6	5	4	4	4	4	2	3	4	4	4	4	3	4	3	0	2	0	0	0	0	0	0	2	0	0	0	0	0	0	0	0	0	0	0
2014-07-31 17:54:00	2014-07-31 18:37:00	408	3	Acquaintance	M	Male	Male	28	2	Acquaintance	Acquaintance	Friend of a friend	2	2	3	3	1	1	4	1	2	4	2	4	4	2	0	2	3	3	3	120	15	60	0	60	0	1	0	0	1	0	0	0	1	1	0	0	0
2014-07-31 17:54:00	2014-07-31 18:08:00	409	3	Friend	M	Male	Male	21	6.16667	Friend	Close friend (non-romantic)		5	5	6	5	4	4	3	4	1	2	4	2	3	1	3	3	3	2	3	0	0	240	0	120	0	1	0	0	1	0	0	1	1	0	1	0	1
2014-07-31 17:54:00	2014-07-31 18:15:00	410	3	Close	M	Male	Female	53	34.25	Romantic	Married		5	5	7	6	4	4	4	3	4	3	3	4	4	2	4	4	3	4	3	180	0	60	0	0	0	2	0	1	1	0	0	0	1	0	0	0	0
2014-07-31 17:54:00	2014-07-31 18:02:00	411	3	Acquaintance	P	Female	Male	18	2.08333	Acquaintance	Acquaintance	friend of a friend	4	4	3	3	1	1	3	4	1	1	2	3	4	3	0	4	2	1	1	0	0	0	0	0	0	1	0	0	0	0	0	0	0	0	0	0	0
2014-07-31 17:54:00	2014-07-31 18:05:00	412	3	Friend	K	Male	Female	37	10.0833	Friend	Close friend (non-romantic)		6	5	5	5	3	3	3	3	3	3	2	3	3	3	3	3	3	3	4	60	15	60	30	0	0	1	0	1	1	0	0	0	0	0	0	0	0
2014-07-31 17:54:00	2014-07-31 18:04:00	413	3	Acquaintance	M	Male	Male	44	10.0833	Acquaintance	Acquaintance	we play softball in the same league	2	2	2	2	3	3	1	2	3	3	2	1	3	2	2	3	3	1	2	0	0	0	0	0	0	2	0	0	0	0	0	0	0	0	0	0	0
2014-07-31 17:54:00	2014-07-31 18:12:00	414	3	Close	M	Female	Male	43	28.5	Romantic	Married		7	7	7	7	4	4	3	4	4	4	0	4	4	4	4	4	4	4	4	0	30	120	0	240	30	1	0	1	1	0	0	0	0	0	1	0	0
2014-07-31 17:54:00	2014-07-31 18:03:00	415	3	Acquaintance	j	Female	Male	27	12.5833	Family	Sister/brother		2	2	2	2	4	4	3	0	0	0	0	3	3	0	2	3	0	0	0	0	0	0	0	0	0	1	0	0	0	0	0	0	0	0	0	0	0
2014-07-31 17:54:00	2014-07-31 18:06:00	416	3	Acquaintance	S	Female	Female	27	0.583333	Acquaintance	Acquaintance	Friend of a friend	1	1	1	1	0	1	3	0	1	1	0	1	3	1	0	3	1	1	1	0	0	0	15	0	0	1	0	0	0	0	0	0	0	0	0	0	0
2014-07-31 17:54:00	2014-07-31 18:02:00	417	3	Acquaintance	k	Male	Male	26	1.33333	Work	Co-worker		2	2	3	3	1	1	1	2	1	2	3	3	2	2	1	1	1	1	2	60	45	120	15	0	0	1	0	0	0	0	0	0	0	0	0	0	0
2014-07-31 17:55:00	2014-07-31 18:10:00	418	3	Close	L	Female	Male	54	18	Friend	Close friend (non-romantic)		6	7	7	7	4	4	1	3	4	4	3	3	3	3	4	3	3	3	3	0	45	0	0	480	0	1	1	1	1	0	0	1	0	0	1	0	0
2014-07-31 17:55:00	2014-07-31 18:14:00	419	3	Friend	l	Male	Female	47	18.1667	Friend	Close friend (non-romantic)		5	5	7	7	4	4	4	4	3	4	4	4	3	3	4	4	4	3	4	0	0	0	0	480	0	1	0	1	1	1	0	1	0	0	1	0	0
2014-07-31 17:55:00	2014-07-31 18:08:00	420	3	Close	M	Male	Female	30	9.16667	Romantic	Married		7	5	7	5	4	4	4	4	4	4	4	4	3	4	4	4	4	4	4	60	0	0	0	300	0	1	0	1	1	0	0	0	0	0	0	0	0
2014-07-31 17:55:00	2014-07-31 18:20:00	421	3	Friend	J	Male	Male	40	40.3333	Family	Sister/brother		4	4	6	5	4	4	4	2	2	2	2	3	3	3	4	3	1	1	3	0	0	60	0	60	0		0	0	0	0	0	0	0	0	1	0	0
2014-07-31 17:55:00	2014-07-31 18:08:00	422	3	Close	M	Male	Male	37	37.4167	Family	Sister/brother		5	5	7	6	4	4	4	4	4	4	4	4	4	4	4	4	4	1	4	0	0	0	30	0	0	2	0	0	1	0	0	1	1	0	1	0	0
2014-07-31 17:55:00	2014-07-31 18:08:00	423	3	Friend	S	Female	Female	31	10	Friend	Close friend (non-romantic)		2	2	4	4	4	4	4	3	2	3	3	4	4	3	4	3	2	1	3	0	0	0	0	0	0	2	0	0	0	0	0	0	0	0	0	0	0
2014-07-31 17:55:00	2014-07-31 18:04:00	424	3	Acquaintance	A	Female	Female	31	0.0833333	Acquaintance	Acquaintance	know through doctor	2	2	2	1	0	0	0	2	1	0	1	0	2	1	0	1	1	1	0	0	0	0	15	0	0	1	0	0	0	0	0	0	0	0	1	0	0
2014-07-31 17:55:00	2014-07-31 18:16:00	425	3	Friend	Z	Male	Female	41	7.5	Friend	Close friend (non-romantic)		7	3	5	5	4	3	3	3	3	3	3	3	3	3	1	3	1	1	3	0	0	0	0	60	15	2	0	0	0	0	0	0	0	0	1	0	0
2014-07-31 17:55:00	2014-07-31 18:06:00	426	3	Acquaintance	C	Male	Male	43	1.16667	Work	Co-worker		1	1	1	1	1	1	0	1	2	0	1	2	0	1	0	0	2	2	0	0	0	0	0	0	0	1	0	0	0	0	0	0	0	0	0	0	0
2014-07-31 17:55:00	2014-07-31 18:07:00	427	3	Friend	A	Female	Female	21	19	Friend	Close friend (non-romantic)		4	7	7	7	4	4	4	4	3	4	4	4	2	4	4	2	1	1	4	0	0	0	0	0	0	1	0	0	0	0	0	0	0	0	0	0	0
2014-07-31 17:55:00	2014-07-31 18:08:00	428	3	Friend	E	Male	Male	39	5.25	Friend	Casual friend		4	5	5	5	3	2	1	3	2	4	3	4	1	3	2	3	1	2	4	0	0	0	30	60	0	2	0	0	0	0	0	0	0	1	1	0	0
2014-07-31 17:55:00	2014-07-31 18:19:00	429	3	Close	a	Female	Male	22	4.41667	Romantic	Living togehter		6	6	6	5	4	4	3	4	4	3	3	3	3	3	3	3	4	4	3	60	0	420	0	480	0	1	0	0	1	0	0	1	1	1	0	0	0
2014-07-31 17:55:00	2014-07-31 18:16:00	430	3	Friend	l	Male	Female	33	7.5	Romantic	Living togehter		5	5	5	5	3	3	4	3	4	2	3	4	3	3	3	3	4	4	2	120	0	0	0	180	0	1	1	0	1	0	0	0	1	0	0	0	0
2014-07-31 17:55:00	2014-07-31 18:03:00	431	3	Acquaintance	B	Male	Male	40	5.83333	Acquaintance	Acquaintance	neighbor	2	2	2	2	4	4	1	3	3	2	3	3	1	3	1	1	4	4	2	0	15	0	15	0	15	1	0	0	1	0	0	0	0	0	1	0	0
2014-07-31 17:55:00	2014-07-31 18:15:00	432	3	Close	R	Male	Female	32	3.08333	Romantic	Dating only this person		5	5	6	7	3	3	0	3	3	3	2	4	3	2	1	3	4	3	4	60	0	0	0	120	0	2	0	0	1	0	0	0	0	0	1	0	0
2014-07-31 17:55:00	2014-07-31 18:08:00	433	3	Close	M	Male	Female	20	7	Romantic	Dating only this person		7	6	7	6	3	3	4	4	4	3	4	4	4	4	3	4	4	4	3	60	15	60	0	240	0	1	1	1	1	0	0	1	1	1	1	0	0
2014-07-31 17:55:00	2014-07-31 18:05:00	434	3	Close	A	Female	Male	21	4.16667	Romantic	Living togehter		6	7	7	7	4	4	4	4	4	4	4	4	3	4	4	3	4	4	4	180	0	360	0	120	0	1	0	1	1	0	0	0	1	1	1	0	0
2014-07-31 17:55:00	2014-07-31 18:06:00	435	3	Close	S	Male	Female	29	3.33333	Romantic	Dating only this person		6	5	6	6	3	3	4	3	3	3	3	3	3	3	1	4	3	1	3	0	0	60	0	120	0	1	0	1	1	0	0	0	1	1	0	0	0
2014-07-31 17:55:00	2014-07-31 18:11:00	436	3	Friend	C	Male	Male	18	1.58333	Friend	Casual friend		3	2	5	4	1	1	3	3	0	1	1	4	1	2	1	3	1	0	1	120	0	120	0	0	0	2	0	0	0	0	0	0	0	0	0	0	0
2014-07-31 17:55:00	2014-07-31 18:20:00	437	3	Close	W	Female	Female	50	35.3333	Friend	Close friend (non-romantic)		7	6	7	7	4	4	4	4	4	4	4	4	4	4	4	4	4	4	4	0	30	60	0	60	0	2	0	1	1	0	0	0	0	0	1	0	0
2014-07-31 17:55:00	2014-07-31 18:14:00	438	3	Friend	S	Female	Male	49	7.5	Friend	Close friend (non-romantic)		6	7	7	7	4	4	4	3	4	4	3	4	4	0	4	4	0	4	4	120	0	0	0	300	0	1	0	0	0	0	0	0	0	0	1	0	0
2014-07-31 17:55:00	2014-07-31 18:01:00	439	3	Acquaintance	k	Male	Female	20	4	Acquaintance	Acquaintance	see at parties sometimes	2	2	3	4	3	4	4	2	1	1	3	1	3	3	1	4	2	1	1	0	0	0	0	0	0		0	0	0	0	0	0	0	0	0	0	0
2014-07-31 17:55:00	2014-07-31 18:08:00	440	3	Close	P	Female	Male	52	10.5	Friend	Close friend (non-romantic)		4	2	7	7	3	3	3	3	3	3	4	3	3	3	3	3	3	1	3	60	0	0	0	180	0	1	0	0	1	0	0	1	0	0	0	0	0
2014-07-31 17:55:00	2014-07-31 18:09:00	441	3	Acquaintance	A	Female	Female	31	5	Acquaintance	Acquaintance	She is a friend of my sister's.	1	1	1	1	2	3	3	1	0	1	1	1	1	1	1	3	0	0	0	0	0	0	0	0	0	1	0	0	0	0	0	0	0	0	0	0	0
2014-07-31 17:55:00	2014-07-31 18:13:00	442	3	Acquaintance	j	Male	Male	28	0.416667	Work	Your boss/supervisor		2	2	2	2	0	0	0	2	4	2	2	2	2	2	0	2	3	2	2	0	45	120	0	0	0	1	0	0	0	0	0	0	0	0	0	0	0
2014-07-31 17:55:00	2014-07-31 18:13:00	443	3	Acquaintance	R	Male	Male	19	4.33333	Acquaintance	Acquaintance	met at school	3	5	2	2	4	4	1	2	0	0	4	4	4	0	3	4	1	4	4	0	0	0	0	0	0	1	0	0	0	0	0	1	0	0	0	0	0
2014-07-31 17:55:00	2014-07-31 18:06:00	444	3	Friend	B	Female	Female	47	13	Friend	Casual friend		2	2	4	4	4	4	3	2	1	2	2	3	2	2	2	1	2	0	2	0	0	0	0	0	0	1	0	0	0	0	0	0	0	0	0	0	0
2014-07-31 17:55:00	2014-07-31 18:11:00	445	3	Friend	W	Female	Male	59	41	Friend	Close friend (non-romantic)		4	4	5	5	4	4	3	3	1	4	3	4	4	3	4	3	1	1	3	0	0	0	0	60	15	2	0	0	0	0	0	1	0	0	1	0	0
2014-07-31 17:55:00	2014-07-31 18:16:00	446	3	Close	I	Male	Female	25	6.33333	Friend	Close friend (non-romantic)		7	7	5	7	3	1	3	0	2	3	1	2	1	0	3	2	4	4	3	0	0	0	0	0	0	2	0	0	0	0	0	0	1	0	0	0	0
2014-07-31 17:56:00	2014-07-31 18:06:00	447	3	Friend	m	Male	Male	26	16.5	Friend	Close friend (non-romantic)		7	6	4	5	4	4	3	0	2	3	0	4	3	2	4	1	3	2	4	240	45	60	15	120	30	1	0	0	0	0	0	0	1	0	0	0	0
2014-07-31 17:56:00	2014-07-31 18:05:00	448	3	Acquaintance	b			31	1	Work	Co-worker		3	2	1	1	0	0	0	2	3	3	2	4	1	2	0	0	3	3	3	360	0	420	0	0	0	1	0	0	0	0	0	0	0	0	1	0	0
2014-07-31 17:56:00	2014-07-31 18:10:00	449	3	Acquaintance	j	Female	Female	48	15.25	Friend	Casual friend		3	4	2	2	4	4	3	1	1	1	1	3	3	1	4	1	0	1	3	0	0	0	0	0	0	1	0	0	0	0	0	0	0	0	0	0	0
2014-07-31 17:56:00	2014-07-31 18:08:00	450	3	Acquaintance	V	Male	Female	25	0.0833333	Work	Co-worker		1	1	1	1	0	0	0	2	0	0	4	0	0	2	0	0	1	0	0	0	0	0	0	0	15	1	0	0	0	0	0	0	0	0	0	0	0
2014-07-31 17:56:00	2014-07-31 18:12:00	451	3	Close	R	Female	Male	28	7.08333	Romantic	Married		6	6	7	6	3	3	4	3	4	3	3	3	3	3	3	3	4	3	3	0	15	0	0	120	30	1	0	1	1	0	0	0	0	0	0	0	0
2014-07-31 17:56:00	2014-07-31 18:12:00	452	3	Acquaintance	B	Male	Male	35	10	Acquaintance	Acquaintance	Friend of a friend	2	3	4	4	4	4	4	3	2	4	4	3	4	3	3	4	1	2	3	0	0	0	0	0	0	1	0	0	0	0	0	0	0	0	0	0	0
2014-07-31 17:56:00	2014-07-31 19:05:00	453	3	Close	P	Female	Male	30	5.75	Romantic	Married		5	6	7	7	4	4	4	2	4	4	2	4	4	3	3	3	4	4	4	60	0	0	0	300	30	1	1	1	1	0	0	0	0	0	1	0	0
2014-07-31 17:56:00	2014-07-31 18:45:00	454	3	Friend	j	Male	Male	25	6	Friend	Casual friend		4	2	6	6	3	3	4	3	2	2	3	2	4	3	3	3	2	1	1	0	0	120	0	0	0	1	0	0	0	0	0	0	0	0	0	0	0
2014-07-31 17:56:00	2014-07-31 18:27:00	455	3	Friend	B	Female	Female	41	37	Family	Cousin		3	3	4	4	4	4	4	2	1	3	2	3	3	2	4	3	1	1	3	0	0	0	15	0	0	2	0	0	0	0	0	0	0	0	0	0	0
2014-07-31 17:56:00	2014-07-31 18:09:00	456	3	Friend	C	Male	Male	24	15.25	Friend	Casual friend		4	5	5	5	3	3	3	3	1	3	3	3	3	1	3	3	1	1	3	0	0	0	0	0	0	1	0	0	0	0	0	0	0	0	0	0	0
2014-07-31 17:56:00	2014-07-31 18:05:00	457	3	Friend	B	Female	Female	33	6.25	Friend	Close friend (non-romantic)		5	5	6	6	4	4	1	3	2	3	3	4	4	3	2	1	3	1	3	120	30	60	0	0	0	1	0	0	1	0	0	1	0	1	0	0	0
2014-07-31 17:56:00	2014-07-31 18:11:00	458	3	Acquaintance	L	Female	Female	39	6.33333	Acquaintance	Acquaintance	neighbor	2	1	2	3	3	1	1	3	3	3	3	3	1	3	1	1	3	3	1	0	0	0	15	0	0	1	0	0	0	0	0	0	0	0	0	0	0
2014-07-31 17:56:00	2014-07-31 18:11:00	459	3	Close	H	Male	Female	30	5	Romantic	Married		4	5	6	5	3	3	3	3	4	3	3	3	4	3	3	3	4	4	3	0	30	0	30	360	0	1	1	1	1	0	0	0	0	1	1	0	0
2014-07-31 17:56:00	2014-07-31 18:59:00	460	3	Friend	J	Female	Female	22	11.3333	Friend	Close friend (non-romantic)		1	4	5	5	4	4	4	3	3	3	3	3	3	3	4	3	3	3	3	0	0	120	0	240	0	1	0	1	1	0	0	0	1	1	1	0	1
2014-07-31 17:56:00	2014-07-31 18:09:00	461	3	Close	J	Female	Male	31	3.83333	Romantic	Living togehter		7	7	7	7	4	4	4	4	4	4	4	4	4	4	2	4	4	4	4	120	0	60	0	240	0	1	0	1	1	0	0	0	0	1	1	0	0
2014-07-31 17:56:00	2014-07-31 18:06:00	462	3	Close	c	Female	Male	53	21.75	Romantic	Married		7	7	7	7	4	4	0	1	4	4	2	4	4	1	4	4	4	4	4	120	15	0	0	300	45	1	0	1	1	1	0	1	1	0	0	0	0
2014-07-31 17:56:00	2014-07-31 18:40:00	463	3	Acquaintance	L	Female	Female	26	0.0833333	Acquaintance	Acquaintance	attends the same church	2	2	4	4	0	0	2	2	3	1	2	1	2	2	0	3	1	0	1	0	0	0	0	120	0	1	0	0	0	0	0	0	0	0	1	0	0
2014-07-31 17:56:00	2014-07-31 18:09:00	464	3	Acquaintance	M	Female	Female	28	0.333333	Prefer not to say	Prefer not to say		2	1	2	1	0	0	0	3	0	3	3	3	0	3	0	1	1	1	4	0	0	0	0	0	0	1	0	0	0	0	0	0	0	0	0	0	0
2014-07-31 17:56:00	2014-07-31 18:05:00	465	3	Acquaintance	M	Male	Female	22	1.5	Acquaintance	Acquaintance	romatic partner of a friend	1	2	2	1	1	1	4	2	0	1	2	1	3	2	0	3	1	0	1	0	0	0	0	0	0	1	0	0	0	0	0	0	0	0	0	0	0
2014-07-31 17:56:00	2014-07-31 18:16:00	466	3	Close	C	Female	Female	46	16.75	Family	Sister/brother		7	7	7	7	4	4	3	4	4	4	4	4	3	4	4	4	4	4	4	60	0	120	30	60	0	1	0	1	1	0	0	0	0	1	0	0	0
2014-07-31 17:56:00	2014-07-31 18:04:00	467	3	Friend	M	Female	Female	24	1.41667	Friend	Casual friend		3	3	4	5	1	1	3	4	1	3	3	3	2	3	1	2	1	1	3	0	0	0	0	0	0	2	0	0	0	0	0	0	0	0	0	0	0
2014-07-31 17:57:00	2014-07-31 18:22:00	468	3	Acquaintance	J	Male	Male	25	5.25	Work	Co-worker		3	3	2	3	3	3	2	3	3	3	3	3	2	3	2	3	3	3	3	180	0	240	0	0	0	1	0	0	0	0	0	0	0	0	0	0	0
2014-07-31 17:57:00	2014-07-31 18:09:00	469	3	Friend	s	Female	Female	28	2.5	Friend	Close friend (non-romantic)		5	7	6	7	1	2	3	4	4	3	4	4	1	4	1	3	4	4	3	60	0	120	0	0	0	1	0	1	1	0	0	0	0	1	1	0	0
2014-07-31 17:57:00	2014-07-31 18:08:00	470	3	Friend	W	Male	Male	35	7.16667	Work	Co-worker		5	6	6	5	3	3	3	3	4	3	3	4	3	1	3	3	3	3	3	60	15	60	30	0	0	1	0	0	0	0	0	0	0	0	1	0	0
2014-07-31 17:57:00	2014-07-31 18:19:00	471	3	Friend	C	Male	Male	31	21	Family	Cousin		2	3	5	4	3	3	3	3	2	3	3	3	4	3	3	3	2	2	3	0	0	0	0	120	0	1	0	0	0	0	0	0	0	0	1	0	0
2014-07-31 17:57:00	2014-07-31 18:10:00	472	3	Acquaintance	d	Female	Male	33	0.166667	Prefer not to say	Prefer not to say		5	4	5	5	0	0	1	3	4	3	3	4	3	3	1	1	4	4	3	0	0	0	0	120	0	1	0	0	0	0	0	0	0	0	1	0	0
2014-07-31 17:57:00	2014-07-31 18:11:00	473	3	Friend	M	Male	Female	54	12.5	Work	Co-worker		2	2	4	4	3	3	4	3	4	4	3	4	3	4	3	4	3	4	4	0	15	0	30	0	0	1	0	0	0	0	0	0	0	1	1	0	0
2014-07-31 17:57:00	2014-07-31 18:13:00	474	3	Friend	j	Female	Female	57	10.5833	Other	Other	partners mother	3	4	5	5	3	3	4	4	2	3	3	3	4	3	3	3	1	0	3	0	0	0	0	0	0	1	0	0	0	0	0	0	0	0	0	0	0
2014-07-31 17:57:00	2014-07-31 18:08:00	475	3	Acquaintance	c	Female	Female	52	5.83333	Acquaintance	Acquaintance	neighbor	4	2	4	3	2	1	1	2	3	1	3	3	1	3	1	2	1	1	1	0	0	60	0	60	0	1	0	0	0	0	0	0	0	0	0	0	0
2014-07-31 17:57:00	2014-07-31 18:07:00	476	3	Acquaintance	k	Female	Male	53	3.16667	Work	Your subordinate		2	1	3	4	2	3	0	4	0	0	4	3	0	2	1	3	3	2	3	0	0	0	0	0	0	1	0	0	0	0	0	0	0	0	0	0	0
2014-07-31 17:57:00	2014-07-31 18:09:00	477	3	Acquaintance	m	Female	Female	29	5	Family	Cousin		1	1	1	1	4	4	0	4	2	0	4	3	4	4	0	1	2	1	1	0	0	60	0	0	0	2	0	0	0	0	0	0	0	0	0	0	0
2014-07-31 17:57:00	2014-07-31 18:13:00	478	3	Friend	j	Male	Male	21	6	Friend	Close friend (non-romantic)		3	3	6	6	4	4	4	4	3	4	0	4	4	4	3	4	4	4	1	0	0	0	0	180	0	1	0	0	0	0	0	0	0	1	1	0	0
2014-07-31 17:57:00	2014-07-31 18:09:00	479	3	Friend	T	Female	Female	20	8	Friend	Close friend (non-romantic)		6	5	5	4	4	4	0	4	0	3	4	3	0	4	4	2	0	0	3	0	0	0	0	0	0	1	0	0	0	0	0	0	0	0	0	0	0
2014-07-31 17:57:00	2014-07-31 18:33:00	480	3	Close	V	Male	Female	25	11	Romantic	Married		7	7	7	7	4	4	4	2	4	3	2	4	4	2	4	4	4	4	3	120	0	120	0	360	0	1	1	1	1	0	0	1	1	1	1	0	1
2014-07-31 17:57:00	2014-07-31 19:12:00	481	3	Close	S	Male	Male	31	12.8333	Friend	Close friend (non-romantic)		5	5	5	5	3	3	3	3	1	4	3	4	4	3	3	4	3	1	4	0	0	0	0	180	0	1	0	0	1	0	0	1	0	0	0	0	0
2014-07-31 17:57:00	2014-07-31 18:09:00	482	3	Close	S	Female	Male	62	25	Romantic	Married		6	7	7	7	4	4	4	3	4	4	3	4	4	3	4	4	4	4	4	60	15	0	0	180	30	1	0	0	1	0	0	0	1	0	1	0	0
2014-07-31 17:57:00	2014-07-31 18:13:00	483	3	Close	E	Male	Female	30	3.41667	Romantic	Dating only this person		6	7	7	7	3	3	4	3	4	4	3	4	4	3	1	4	4	4	4	180	0	0	0	300	0	1	1	1	1	0	0	0	0	1	1	0	0
2014-07-31 17:57:00	2014-07-31 18:12:00	484	3	Acquaintance	R	Male	Male	50	1.16667	Acquaintance	Acquaintance	Regular customer	3	4	2	1	1	2	0	3	4	3	2	4	1	3	0	0	4	4	3	0	0	0	30	120	30	1	0	0	1	0	0	0	0	0	1	0	0
2014-07-31 17:57:00	2014-07-31 18:17:00	485	3	Close	T	Female	Male	27	2.33333	Romantic	Married		7	7	7	7	4	4	3	4	4	4	4	4	4	4	3	4	4	4	4	180	0	480	0	360	0	1	1	1	1	0	0	1	1	1	1	0	0
2014-07-31 17:57:00	2014-07-31 18:11:00	486	3	Close	s	Female	Female	48	14.5	Other	Other	friend/lover	4	4	6	5	4	4	4	1	4	3	1	4	4	3	3	4	4	1	3	120	0	0	0	120	0	2	1	1	1	0	0	0	1	1	1	0	0
2014-07-31 17:57:00	2014-07-31 18:14:00	487	3	Close	s	Female	Female	35	10	Work	Co-worker		6	6	7	7	4	4	3	3	3	3	3	3	3	3	3	3	3	3	3	120	0	60	0	240	0	1	0	1	1	0	0	1	1	0	1	0	0
2014-07-31 17:57:00	2014-07-31 18:09:00	488	3	Friend	R	Female	Male	33	9.33333	Friend	Close friend (non-romantic)		4	5	5	5	4	4	4	3	2	1	4	4	4	2	4	3	3	1	1	0	0	0	0	0	0	2	0	0	1	0	0	0	0	0	0	0	0
2014-07-31 17:57:00	2014-07-31 18:13:00	489	3	Acquaintance	T	Male	Male	26	2.5	Acquaintance	Acquaintance	I see this person whenever a good friend comes into town and visits.	2	2	3	2	3	3	3	3	0	2	3	2	1	3	1	1	1	0	2	0	15	0	0	0	15	2	0	0	0	0	0	1	0	0	1	0	0
2014-07-31 17:57:00	2014-07-31 18:10:00	490	3	Close	K	Male	Female	41	10	Romantic	Married		7	7	7	7	4	4	4	3	4	3	3	3	1	3	3	3	4	4	3	0	30	60	0	240	0	1	0	1	1	0	0	0	1	1	1	0	0
2014-07-31 17:57:00	2014-07-31 18:07:00	491	3	Acquaintance	A	Male	Male	18	8.16667	Acquaintance	Acquaintance	Went to school with	2	3	2	2	3	3	0	4	0	0	4	0	3	2	1	3	2	1	0	0	0	0	0	0	0	2	0	0	0	0	0	0	0	0	0	0	0
2014-07-31 17:57:00	2014-07-31 18:07:00	492	3	Friend	M	Male	Male	33	4.25	Friend	Close friend (non-romantic)		3	3	5	4	3	1	4	4	3	3	4	4	4	4	1	3	3	1	3	0	0	240	0	300	0	1	0	0	0	0	0	0	0	1	1	0	0
2014-07-31 17:57:00	2014-07-31 18:08:00	493	3	Close	M	Female	Female	30	30.25	Family	Sister/brother		7	7	7	7	4	4	4	2	3	2	4	3	3	4	4	4	4	3	2	360	30	180	0	180	0	1	0	1	1	0	0	0	1	1	0	0	0
2014-07-31 17:57:00	2014-07-31 18:13:00	494	3	Close	B	Male	Female	40	6.5	Romantic	Dating only this person		7	7	7	7	3	3	4	4	4	4	4	4	4	4	3	4	4	4	4	60	0	0	45	360	15	1	1	1	1	0	0	1	1	1	1	0	0
2014-07-31 17:58:00	2014-07-31 18:08:00	495	3	Acquaintance	D	Male	Female	42	20.5	Other	Other	sister in law	2	4	3	2	4	4	4	1	4	4	0	3	4	0	4	3	3	3	3	120	15	120	15	120	30	1	0	1	1	0	0	0	0	1	0	0	0
2014-07-31 17:58:00	2014-07-31 18:13:00	496	3	Close	B	Male	Male	22	22	Family	Parent		6	5	7	5	4	4	4	0	4	4	2	3	4	1	4	4	4	4	3	0	0	120	30	0	0	1	0	1	1	0	0	0	1	0	1	0	0
2014-07-31 17:58:00	2014-07-31 18:09:00	497	3	Friend	J	Male	Male	55	5.33333	Work	Your boss/supervisor		4	6	4	4	3	3	4	3	4	4	3	4	4	3	2	4	4	4	4	0	0	0	0	0	0	2	0	0	0	0	0	0	0	0	0	0	0
2014-07-31 17:58:00	2014-07-31 18:24:00	498	3	Acquaintance	Z	Male	Male	21	6	Friend	Casual friend		1	1	1	1	4	4	3	3	0	0	3	3	3	3	3	3	1	1	3	0	0	0	15	0	0	1	0	0	0	0	0	1	0	0	0	0	0
2014-07-31 17:58:00	2014-07-31 18:08:00	499	3	Acquaintance	J	Male	Male	42	11	Friend	Casual friend		2	2	3	1	4	4	3	0	0	2	0	3	3	0	3	2	0	0	3	0	30	0	0	60	15	1	0	0	0	0	0	1	0	1	1	0	0
2014-07-31 17:58:00	2014-07-31 18:06:00	500	3	Acquaintance	A	Female	Male	34	2.08333	Work	Co-worker		2	2	1	1	3	3	3	3	4	1	2	3	3	3	0	1	1	0	1	0	15	0	0	0	0	1	0	0	0	0	0	0	0	0	1	0	0
2014-07-31 17:58:00	2014-07-31 18:10:00	501	3	Acquaintance	m	Female	Female	45	5.5	Acquaintance	Acquaintance	neighbor	1	1	1	1	3	3	3	2	3	2	2	3	3	2	1	2	3	2	2	0	0	0	0	60	0	1	0	0	0	0	0	0	0	0	1	0	0
2014-07-31 17:58:00	2014-07-31 18:26:00	502	3	Close	L	Male	Female	46	11.1667	Romantic	Living togehter		5	6	7	7	3	3	3	4	4	4	3	4	4	3	4	4	4	4	4	180	0	0	0	240	0	1	1	1	1	0	0	1	1	1	1	0	0
2014-07-31 17:58:00	2014-07-31 18:03:00	503	3	Acquaintance	J	Female	Male	22	10	Friend	Close friend (non-romantic)		5	7	3	6	3	1	2	1	2	4	1		3	2	2	3	2	4	3	120	0	240	0	480	0	1	0	0	1	0	1	0	0	0	0	0	0
2014-07-31 17:58:00	2014-07-31 18:12:00	504	3	Close	A	Female	Male	25	3.5	Romantic	Engaged		6	7	7	6	3	2	1	1	4	4	3	4	4	3	3	3	4	4	4	120	15	180	30	240	0	1	0	1	1	0	0	0	0	0	1	0	0
2014-07-31 17:58:00	2014-07-31 18:15:00	505	3	Close	B	Female	Male	32	5	Romantic	Married		5	7	7	7	4	4	4	4	4	4	4	4	4	4	4	4	4	4	4	0	15	0	0	0	15	1	0	0	0	0	0	0	0	0	1	0	0
2014-07-31 17:58:00	2014-07-31 18:11:00	506	3	Friend	T	Male	Female	19	19.0833	Family	Parent		3	3	5	5	4	4	4	4	4	3	4	3	3	4	3	3	3	3	3	0	0	0	0	120	0	1	0	1	1	0	0	1	1	1	1	0	0
2014-07-31 17:58:00	2014-07-31 18:13:00	507	3	Acquaintance	F	Male	Male	23	1.16667	Acquaintance	Acquaintance	We met through a fandom and go to the same concerts a lot	2	3	3	2	1	1	3	3	1	3	3	3	3	3	1	3	1	1	3	0	0	60	15	0	0	2	0	0	0	0	0	0	0	0	0	0	0
2014-07-31 17:58:00	2014-07-31 18:15:00	508	3	Friend	R	Male	Male	33	15	Friend	Close friend (non-romantic)		3	2	5	5	4	4	3	2	1	3	2	4	4	3	4	4	1	0	3	0	0	0	0	120	0	1	0	0	0	0	0	0	0	0	0	0	0
2014-07-31 17:58:00	2014-07-31 18:17:00	509	3	Close	M	Male	Female	43	21	Romantic	Married		6	7	6	7	4	4	4	3	4	3	3	4	4	3	4	4	4	4	3	0	15	0	30	120	0	1	0	0	1	0	0	0	0	0	1	0	0
2014-07-31 17:58:00	2014-07-31 18:08:00	510	3	Acquaintance	T	Female	Female	33	0.5	Work	Co-worker		2	2	3	3	0	0	0	3	4	1	3	3	0	3	0	0	2	1	1	240	0	120	0	0	0	1	0	0	0	0	0	0	0	0	0	0	0
2014-07-31 17:58:00	2014-07-31 18:09:00	511	3	Close	s	Female	Female	41	5.25	Friend	Close friend (non-romantic)		7	6	7	7	3	3	4	3	4	3	3	4	4	3	2	4	3	3	4	60	0	0	0	0	0	1	0	0	0	0	0	0	1	1	1	0	0
2014-07-31 17:58:00	2014-07-31 18:12:00	512	3	Close	B	Female	Male	33	8.33333	Romantic	Married		6	7	7	6	4	3	3	4	4	4	4	4	4	4	3	3	4	4	4	120	15	0	0	300	0	1	0	0	1	0	0	0	0	0	1	0	0
2014-07-31 17:58:00	2014-07-31 18:13:00	513	3	Friend	s	Male	Female	65	18.1667	Friend	Close friend (non-romantic)		3	3	4	3	3	3	1	4	0	3	3	3	1	3	1	1	0	0	3	0	0	0	0	60	0	1	0	0	0	0	0	0	0	0	0	0	0
2014-07-31 17:58:00	2014-07-31 18:19:00	514	3	Friend	C	Male	Male	23	2	Work	Co-worker		2	2	4	4	2	2	4	1	4	0	1	3	3	1	1	4	4	3	2	0	15	60	0	120	0	1	0	0	1	0	0	0	0	0	0	0	0
2014-07-31 17:58:00	2014-07-31 18:17:00	515	3	Close	D	Female	Male	35	23	Romantic	Living togehter		6	7	7	6	4	4	4	3	4	4	3	4	4	3	4	4	4	4	2	0	0	60	30	180	0	1	0	0	1	0	0	0	1	1	1	0	0
2014-07-31 17:58:00	2014-07-31 18:10:00	516	3	Close	T	Female	Male	23	2.58333	Romantic	Married		6	6	6	6	4	3	3	1	3	3	0	3	3	1	3	3	4	3	3	60	30	420	30	480	30	1	0	1	1	0	0	0	0	1	0	0	1
2014-07-31 17:59:00	2014-07-31 18:12:00	517	3	Acquaintance	t	Female	Male	28	3	Acquaintance	Acquaintance	met through a good friend	2	2	2	2	1	1	3	2	1	3	2	3	3	2	1	4	3	1	3	0	0	180	0	180	0	1	0	0	0	0	0	1	0	1	0	0	1
2014-07-31 17:59:00	2014-07-31 18:13:00	518	3	Close	J	Female	Male	27	11.8333	Romantic	Married		5	5	7	7	4	4	4	3	4	3	3	4	3	3	4	3	3	3	4	0	0	0	0	60	0	1	1	0	0	0	0	0	0	0	1	0	0
2014-07-31 17:59:00	2014-07-31 18:08:00	519	3	Acquaintance	B	Female	Male	36	5	Friend	Casual friend		3	2	3	3	2	3	3	3	1	1	3	3	3	3	1	3	1	1	3	0	0	0	0	0	0	1	0	0	0	0	0	0	0	0	0	0	0
2014-07-31 17:59:00	2014-07-31 18:14:00	520	3	Friend	R	Male	Male	31	1.33333	Work	Co-worker		5	5	5	5	2	2	3	3	3	3	3	3	3	1	2	3	2	3	3	240	0	480	0	60	0	2	0	0	0	0	0	1	0	1	0	0	0
2014-07-31 17:59:00	2014-07-31 18:12:00	521	3	Acquaintance	A	Male	Male	27	1.25	Other	Other	Fellow student at school	2	2	3	4	1	0	1	2	1	2	3	4	3	2	0	2	1	1	2	60	0	0	30	0	0	1	0	0	0	0	0	0	0	0	0	0	0
2014-07-31 17:59:00	2014-07-31 19:11:00	522	3	Acquaintance	j	Female	Female	40	5	Family	Sister/brother		2	2	6	6	4	4	3	0	3	3	4	3	4	4	4	1	3	3	3	0	0	0	30	120	0	1	0	1	1	0	0	1	1	1	1	0	0
2014-07-31 17:59:00	2014-07-31 18:12:00	523	3	Acquaintance	D	Male	Male	22	4.25	Acquaintance	Acquaintance	college classmate	4	4	4	5	3	3	3	3	1	1	3	3	3	3	1	3	3	1	1	0	0	120	0	0	0	2	0	0	0	0	0	0	0	0	0	0	0
2014-07-31 17:59:00	2014-07-31 18:18:00	524	3	Friend	J	Male	Female	27	1.5	Friend	Close friend (non-romantic)		4	4	5	5	0	1	4	3	4	3	3	3	4	3	0	4	4	2	3	0	0	60	0	240	30	2	0	0	1	0	0	0	0	0	1	0	0
2014-07-31 17:59:00	2014-07-31 18:18:00	525	3	Friend	I	Male	Male	35	5.08333	Other	Other	Family: nephew	6	4	7	7	1	1	3	2	3	3	2	4	3	2	1	3	3	3	4	0	0	0	0	0	15	1	0	0	0	0	0	0	0	0	1	0	0
2014-07-31 17:59:00	2014-07-31 18:25:00	526	3	Acquaintance	S	Male	Male	35	1.41667	Work	Co-worker		2	3	3	3	3	2	3	2	4	3	2	3	2	2	2	3	3	4	3	120	0	120	0	0	0	1	0	0	0	0	1	0	0	0	0	0	0
2014-07-31 17:59:00	2014-07-31 18:08:00	527	3	Close	V	Male	Female	39	16.8333	Romantic	Married		7	7	7	6	4	4	4	2	4	4	2	3	4	3	4	4	4	4	3	0	30	0	30	60	0	1	1	1	1	0	0	0	0	1	1	0	1
2014-07-31 17:59:00	2014-07-31 18:19:00	528	3	Close	J	Female	Female	53	42	Friend	Close friend (non-romantic)		5	5	7	7	4	4	4	3	4	4	3	4	4	3	4	4	4	3	4	0	0	180	30	360	0	1	0	0	1	0	0	1	0	1	0	0	0
2014-07-31 17:59:00	2014-07-31 18:14:00	529	3	Acquaintance	A	Male	Female	35	1.5	Acquaintance	Acquaintance	neighbor	2	5	2	2	0	0	0	3	1	1	3	3	0	3	0	0	1	1	1	0	0	0	0	0	0	1	0	0	0	0	0	0	0	0	0	0	0
2014-07-31 17:59:00	2014-07-31 18:34:00	530	3	Close	P	Female	Female	25	3.58333	Friend	Close friend (non-romantic)		3	6	7	7	4	4	3	3	3	3	3	3	3	3	3	1	3	1	3	0	0	0	0	300	0	1	0	0	0	0	0	0	0	0	0	0	0
2014-07-31 17:59:00	2014-07-31 18:13:00	531	3	Close	S	Male	Female	44	23	Other	Other	Used to Date	5	7	7	6	4	4	4	3	3	3	4	4	4	4	4	3	2	1	4	0	0	0	15	0	45	1	0	0	0	0	0	1	0	0	1	0	0
2014-07-31 17:59:00	2014-07-31 18:18:00	532	3	Friend	J	Male	Male	24	10	Friend	Close friend (non-romantic)		1	1	3	2	3	3	2	2	1	1	2	3	3	2	3	3	1	1	2	0	0	0	0	0	0	1	0	0	0	0	0	0	0	0	0	0	0
2014-07-31 17:59:00	2014-07-31 18:12:00	533	3	Friend	D	Female	Male	37	37.3333	Family	Sister/brother		3	4	4	4	4	4	3	3	3	3	3	3	3	3	4	3	3	0	3	0	0	0	0	0	15	2	0	0	0	0	0	0	0	0	0	0	0
2014-07-31 17:59:00	2014-07-31 18:17:00	534	3	Acquaintance	L	Male	Female	32	0.916667	Work	Co-worker		1	1	1	1	0	1	1	2	3	2	2	2	2	2	0	0	2	2	2	0	0	0	0	0	0		0	0	0	0	0	0	0	0	0	0	0
2014-07-31 17:59:00	2014-07-31 18:19:00	535	3	Close	S	Male	Female	24	10.25	Friend	Close friend (non-romantic)		4	4	7	7	4	4	2	4	3	3	1	4	3	0	0	3	0	3	4	0	0	0	0	60	30	1	0	0	0	0	0	0	0	0	0	0	0
2014-07-31 17:59:00	2014-07-31 18:17:00	536	3	Close	G	Male	Female	22	22.0833	Family	Parent		6	6	7	7	4	4	3	2	3	3	2	3	3	3	4	3	4	3	3	60	15	0	30	120	15	1	0	1	1	0	0	0	1	0	0	0	0
2014-07-31 17:59:00	2014-07-31 18:19:00	537	3	Acquaintance	M	Male	Female	36	3.08333	Friend	Casual friend		2	1	3	2	2	1	0	2	0	2	3	3	1	3	0	0	0	0	2	0	0	0	0	0	0	1	0	0	0	0	0	0	0	0	1	0	0
2014-07-31 17:59:00	2014-07-31 18:10:00	538	3	Friend	m	Male	Male	23	10.5	Friend	Close friend (non-romantic)		5	5	6	5	3	3	4	2	3	3	2	3	4	2	3	3	4	3	3	0	0	360	30	240	30	1	0	1	1	0	0	1	0	1	1	0	1
2014-07-31 18:00:00	2014-07-31 18:16:00	539	3	Close	J	Female	Male	27	9.08333	Romantic	Married		5	6	6	7	4	2	2	4	4	4	4	4	4	2	0	3	4	4	4	60	0	0	0	120	30	1	0	0	1	0	0	0	0	0	1	0	0
2014-07-31 18:00:00	2014-07-31 18:18:00	540	3	Friend	G	Female	Female	37	17	Friend	Close friend (non-romantic)		4	4	5	5	4	4	4	4	3	4	4	4	4	4	4	4	3	1	4	0	0	120	0	60	0	1	0	1	1	0	0	0	0	0	1	0	0
2014-07-31 18:00:00	2014-07-31 18:19:00	541	3	Close	R	Female	Male	34	14.1667	Romantic	Married		5	4	6	5	4	4	4	3	4	4	3	4	4	3	2	3	4	4	4	0	0	0	30	60	0	1	0	0	1	0	0	0	0	0	1	0	0
2014-07-31 18:00:00	2014-07-31 18:10:00	542	3	Close	S	Female	Male	21	3.08333	Romantic	Dating only this person		4	5	7	7	3	3	4	3	4	3	3	4	4	3	2	4	4	3	3	120	0	0	0	420	30	1	0	1	1	0	0	1	1	0	1	0	1
2014-07-31 18:00:00	2014-07-31 18:11:00	543	3	Close	C	Male	Female	26	8.41667	Romantic	Dating only this person		6	5	7	7	4	4	4	4	4	4	4	4	4	4	4	4	4	4	4	120	30	240	0	420	0	1	0	1	1	0	0	1	0	0	1	0	0
2014-07-31 18:00:00	2014-07-31 18:11:00	544	3	Acquaintance	T	Male	Female	58	4	Acquaintance	Acquaintance	know through volunteer activity	2	4	3	3	1	1	0	2	0	3	2	3	3	2	0	1	1	0	3	60	0	0	0	0	0	1	0	0	0	0	0	0	0	0	0	0	0
2014-07-31 18:00:00	2014-07-31 18:14:00	545	3	Friend	A	Female	Female	64	30.25	Friend	Close friend (non-romantic)		5	6	6	7	4	4	4	4	3	3	3	3	3	3	4	3	3	2	3	180	30	0	30	0	0	1	0	0	0	0	0	0	0	1	0	0	0
2014-07-31 18:00:00	2014-07-31 18:13:00	546	3	Acquaintance	L	Female	Male	52	34.3333	Family	Cousin		7	6	7	7	4	4	4	4	2	3	3	3	4	3	4	4	3	2	4	0	0	0	0	120	45	1	1	0	1	0	0	0	1	0	0	0	0
2014-07-31 18:00:00	2014-07-31 18:14:00	547	3	Acquaintance	N	Female	Female	49	0.333333	Acquaintance	Acquaintance	met a few times	2	1	2	2	0	0	0	1	3	2	1	3	3	1	0	0	1	1	1	0	15	0	0	0	15	1	0	0	0	0	0	0	1	0	0	0	0
2014-07-31 18:00:00	2014-07-31 18:12:00	548	3	Acquaintance	j	Male	Male	37	3.41667	Work	Co-worker		2	2	2	2	3	3	1	2	3	3	3	3	1	3	2	1	3	3	3	0	30	0	15	0	15	1	0	0	0	0	1	0	0	0	0	0	0
2014-07-31 18:00:00	2014-07-31 18:17:00	549	3	Acquaintance	D	Female	Female	27	2.33333	Work	Co-worker		3	3	3	3	3	1	1	3	4	2	3	3	2	3	1	3	3	3	2	0	0	0	0	0	0	1	0	0	0	0	0	0	0	0	0	0	0
2014-07-31 18:00:00	2014-07-31 18:13:00	550	3	Friend	D	Male	Male	51	23.5	Friend	Close friend (non-romantic)		5	3	6	5	4	4	4	3	2	2	3	2	4	3	4	3	2	1	1	0	0	0	0	0	0	1	0	0	0	0	0	0	0	0	0	0	0
2014-07-31 18:00:00	2014-07-31 18:14:00	551	3	Acquaintance	S	Male	Male	38	6	Acquaintance	Acquaintance	He lives down the street from me I see him once or twice a week	3	2	3	3	3	3	1	2	3	3	2	3	1	2	2	1	3	1	3	0	30	0	0	0	0	1	0	0	0	0	0	0	0	0	1	0	0
2014-07-31 18:00:00	2014-07-31 18:16:00	552	3	Close	R	Female	Female	46	42	Family	Cousin		6	5	7	7	4	4	3	4	3	3	4	4	3	4	4	3	3	3	3	0	0	120	0	240	0	1	0	0	1	0	0	1	0	0	1	0	0
2014-07-31 18:00:00	2014-07-31 18:25:00	553	3	Friend	a	Female	Female	40	9.91667	Friend	Close friend (non-romantic)		4	3	5	5	3	3	3	1	0	2	2	4	3	3	3	3	1	0	3	0	0	0	0	0	0	1	0	0	0	0	0	0	0	0	0	0	0
2014-07-31 18:00:00	2014-07-31 18:11:00	554	3	Friend	n	Male	Female	57	17.8333	Friend	Close friend (non-romantic)		3	4	5	6	4	4	4	3	1	2	3	4	4	3	4	4	2	0	4	0	0	0	0	0	0	1	0	0	0	0	0	0	0	0	0	0	0
2014-07-31 18:00:00	2014-07-31 18:12:00	555	3	Friend	C	Male	Male	29	6.08333	Friend	Close friend (non-romantic)		4	3	5	4	3	3	3	3	2	3	2	3	2	3	2	2	2	1	3	0	0	60	15	60	0	2	0	1	0	0	0	0	0	0	1	0	0
2014-07-31 18:01:00	2014-07-31 18:23:00	556	3	Close	T	Female	Male	50	30	Friend	Close friend (non-romantic)		3	2	6	5	3	3	1	3	1	3	3	4	3	3	3	3	1	1	3	60	0	0	0	0	0	2	0	0	0	0	0	0	0	0	1	0	0
2014-07-31 18:01:00	2014-07-31 18:26:00	557	3	Friend	C	Male	Female	29	5.16667	Friend	Close friend (non-romantic)		2	2	3	3	3	3	4	2	0	3	2	3	4	3	3	4	1	0	3	0	0	0	0	0	0	1	0	0	0	0	0	0	0	0	0	0	0
2014-07-31 18:01:00	2014-07-31 18:16:00	558	3	Friend	G	Male	Male	29	11.6667	Friend	Close friend (non-romantic)		4	5	6	6	4	4	4	3	4	4	3	4	4	3	4	3	4	3	4	0	0	60	30	0	30	1	0	0	1	0	0	0	0	1	1	0	0
2014-07-31 18:01:00	2014-07-31 18:13:00	559	3	Close	k	Male	Female	31	7	Romantic	Living togehter		4	4	6	6	4	3	4	2	4	3	2	3	3	2	3	3	4	4	3	240	0	0	0	240	0	1	1	1	1	0	0	0	1	0	1	0	0
2014-07-31 18:01:00	2014-07-31 18:24:00	560	3	Close	C	Female	Female	67	7	Friend	Close friend (non-romantic)		4	5	5	6	3	3	3	3	3	4	3	4	3	3	1	3	1	1	4	0	0	60	30	0	0	2	0	0	0	0	0	0	1	0	1	0	0
2014-07-31 18:01:00	2014-07-31 18:12:00	561	3	Friend	C	Female	Female	23	16	Family	Cousin		3	4	5	4	4	4	3	3	1	3	3	4	3	3	4	1	1	0	3	0	0	0	0	0	0	1	0	0	0	0	0	0	0	0	0	0	0
2014-07-31 18:01:00	2014-07-31 18:13:00	562	3	Close	B	Male	Female	27	5.33333	Romantic	Dating only this person		3	5	6	6	3	3	3	3	4	3	0	4	4	3	3	4	4	4	4	0	30	0	0	120	0	1	0	1	1	0	0	1	0	1	1	0	0
2014-07-31 18:01:00	2014-07-31 18:15:00	563	3	Acquaintance	D	Male	Male	30	5.5	Friend	Casual friend		3	4	5	5	3	3	4	3	3	3	3	3	3	3	3	3	3	3	3	60	0	120	0	120	0	1	0	1	1	0	0	1	0	0	0	0	1
2014-07-31 18:01:00	2014-07-31 18:14:00	564	3	Friend	J	Female	Male	36	9.16667	Work	Co-worker		2	4	5	5	4	3	3	2	3	3	2	3	1	2	1	1	3	3	3	60	0	120	0	0	0	1	0	0	0	0	0	1	0	0	1	0	0
2014-07-31 18:01:00	2014-07-31 18:11:00	565	3	Acquaintance	d	Female	Male	37	19.6667	Other	Other	we "see" each other at certain times when we are in "need"	6	6	7	5	4	4	1	0	4	2	1	3	1	1	4	1	4	4	2	0	30	0	15	60	15	1	0	0	0	0	0	0	0	1	1	0	0
2014-07-31 18:01:00	2014-07-31 18:13:00	566	3	Acquaintance	K	Female	Male	28	11.0833	Romantic	Married		5	7	7	7	4	4	4	4	4	4	4	4	4	4	4	4	4	4	4	60	0	0	0	180	0	1	0	1	1	0	0	0	0	0	1	0	0
2014-07-31 18:01:00	2014-07-31 18:14:00	567	3	Close	E	Female	Female	20	1	Friend	Close friend (non-romantic)		6	5	7	7	0	1	4	4	4	4	4	3	3	4	1	3	4	4	4	0	0	120	0	120	0	2	0	1	0	0	0	1	0	1	1	0	0
2014-07-31 18:01:00	2014-07-31 18:08:00	568	3	Close	R	Female	Male	32	1	Friend	Close friend (non-romantic)		3	6	5	6	1	2	3	3	4	3	3	3	3	3	2	3	4	4	4	0	0	0	0	240	30	1	1	1	1	0	0	0	1	0	0	0	0
2014-07-31 18:02:00	2014-07-31 18:18:00	569	3	Close	H	Male	Female	19	8	Friend	Close friend (non-romantic)		6	7	7	7	4	4	3	4	2	3	4	3	4	4	4	3	0	2	3	0	0	0	0	0	0	1	0	0	0	0	0	0	0	0	1	0	0
2014-07-31 18:02:00	2014-07-31 18:11:00	570	3	Friend	D	Male	Female	33	15.5833	Acquaintance	Acquaintance	WE HAVE HAD SEX SEVERAL TIMES IN THE PAST, BUT CURRENTLY JUST ARE FRIENDS	3	2	4	4	4	4	4	1	3	3	1	4	4	2	4	4	2	1	4	0	0	0	0	180	0	1	0	0	0	0	0	0	0	0	0	0	0
2014-07-31 18:02:00	2014-07-31 18:15:00	571	3	Acquaintance	R	Male	Male	42	1.25	Work	Co-worker		2	1	2	2	0	0	1	2	3	1	2	3	1	2	0	0	3	3	1	0	15	0	15	0	0	1	0	0	0	0	0	0	0	0	0	0	0
2014-07-31 18:02:00	2014-07-31 18:19:00	572	3	Close	R	Male	Female	31	11.5	Romantic	Married		7	7	7	7	4	4	4	4	4	4	0	4	4	4	4	4	4	4	4	60	0	0	0	300	0	1	0	1	1	0	0	0	0	0	1	0	0
2014-07-31 18:02:00	2014-07-31 18:12:00	573	3	Friend	r	Female	Male	41	1.5	Friend	Close friend (non-romantic)		3	3	5	5	3	1	3	2	3	4	2	4	1	1	1	1	1	1	4	0	0	120	0	240	0	1	0	0	1	0	0	1	0	1	0	0	1
2014-07-31 18:02:00	2014-07-31 18:23:00	574	3	Close	K	Male	Female	23	0.833333	Romantic	Dating only this person		5	5	7	5	1	2	4	2	4	3	0	4	4	3	0	3	4	4	4	60	0	0	0	0	0	2	0	1	1	0	1	1	0	1	0	0	0
2014-07-31 18:02:00	2014-07-31 18:19:00	575	3	Friend	M	Female	Female	38	27.4167	Family	Sister/brother		6	7	7	7	4	4	4	4	1	4	3	4	3	3	4	3	1	1	4	180	0	60	0	120	0	2	0	1	1	0	0	0	0	0	1	0	0
2014-07-31 18:02:00	2014-07-31 18:14:00	576	3	Friend	C	Female	Male	29	2.91667	Friend	Close friend (non-romantic)		3	4	5	5	3	3	4	3	4	3	3	3	4	3	2	3	4	3	3	0	0	120	0	0	30	1	0	1	1	0	0	1	0	1	1	0	0
2014-07-31 18:02:00	2014-07-31 18:14:00	577	3	Acquaintance	S	Female	Male	34	3.16667	Work	Co-worker		5	5	5	5	3	4	3	2	3	3	2	3	3	2	2	3	4	3	3	0	0	180	0	240	0	1	0	0	0	0	0	1	0	0	1	0	0
2014-07-31 18:02:00	2014-07-31 18:16:00	578	3	Friend	R	Female	Male	30	16	Friend	Close friend (non-romantic)		3	4	5	4	3	3	3	3	3	3	3	3	3	3	3	3	3	1	3	0	0	0	0	0	30	1	0	0	0	0	0	0	0	0	0	0	0
2014-07-31 18:02:00	2014-07-31 18:14:00	579	3	Friend	E	Female	Female	23	23.5	Family	Parent		5	5	6	5	4	4	3	3	0	3	3	4	4	3	4	4	0	0	3	0	0	0	0	0	0	1	0	0	0	0	0	0	0	0	1	0	0
2014-07-31 18:02:00	2014-07-31 18:21:00	580	3	Acquaintance	R	Female	Female	41	3	Acquaintance	Acquaintance	Church Member	1	1	1	1	2	2	0	2	3	0	2	0	3	2	0	1	2	0	0	0	0	0	0	0	0	1	0	0	0	0	0	0	0	0	0	0	0
2014-07-31 18:02:00	2014-07-31 18:21:00	581	3	Acquaintance	m	Female	Female	66	5.25	Acquaintance	Acquaintance	neighbor	2	2	3	3	2	3	1	3	3	3	3	3	3	3	2	1	1	1	3	0	15	0	0	0	0	1	0	0	0	0	0	0	0	1	0	0	0
2014-07-31 18:02:00	2014-07-31 18:21:00	582	3	Friend	A	Male	Female	33	6.58333	Friend	Close friend (non-romantic)		6	6	7	7	4	4	4	3	3	4	3	4	4	3	2	4	4	2	4	0	0	0	0	60	0	2	0	0	0	0	0	0	0	0	0	0	0
2014-07-31 18:02:00	2014-07-31 18:19:00	583	3	Close	M	Female	Male	31	13.5	Romantic	Married		5	6	7	6	4	4	4	4	4	3	4	3	4	4	4	4	2	4	1	0	15	0	0	0	30	1	0	0	1	0	0	0	0	0	1	0	0
2014-07-31 18:02:00	2014-07-31 18:13:00	584	3	Acquaintance	E	Male	Female	41	1.41667	Work	Co-worker		2	3	4	3	1	2	0	2	3	2	2	3	0	2	0	2	3	2	2	0	0	180	0	180	0	1	0	0	0	0	0	0	0	0	1	0	0
2014-07-31 18:02:00	2014-07-31 18:12:00	585	3	Close	S	Male	Female	31	6.5	Romantic	Living togehter		6	7	6	6	4	4	4	3	4	4	3	4	4	3	3	3	4	4	4	0	0	180	0	240	0	1	1	1	1	0	0	1	1	0	1	0	1
2014-07-31 18:02:00	2014-07-31 18:13:00	586	3	Acquaintance	b	Male	Female	37	2.16667	Acquaintance	Acquaintance	friend of my wife's	2	2	3	2	2	1	3	2	1	1	2	3	3	2	1	3	1	1	3	0	0	0	0	0	0	1	0	0	0	0	0	0	0	0	0	0	0
2014-07-31 18:02:00	2014-07-31 18:14:00	587	3	Close	M	Female	Male	40	25	Romantic	Married		6	7	7	6	4	4	4	4	4	4	4	4	4	4	4	4	4	4	4	60	0	60	0	240	0	1	0	1	1	0	0	0	0	1	1	0	1
2014-07-31 18:03:00	2014-07-31 18:11:00	588	3	Friend	S	Female	Female	25	6	Work	Co-worker		3	3	4	4	3	3	3	2	1	3	3	3	3	3	2	4	0	0	3	0	0	0	0	0	0	1	0	0	0	0	0	0	0	0	0	0	0
2014-07-31 18:03:00	2014-07-31 18:12:00	589	3	Close	M	Female	Male	25	6.91667	Romantic	Dating only this person		7	7	7	7	4	4	4	4	4	4	4	4	4	4	3	4	4	3	4	240	0	480	0	480	0	1	1	1	1	0	0	1	1	0	1	0	0
2014-07-31 18:03:00	2014-07-31 18:11:00	590	3	Acquaintance	C	Female	Male	28	3	Romantic	Living togehter		6	5	7	6	3	3	4	1	4	4	2	3	4	3	2	3	4	4	4	180	0	240	0	240	0	2	0	1	0	1	0	1	1	1	1	0	0
2014-07-31 18:03:00	2014-07-31 18:30:00	591	3	Acquaintance	G	Female	Female	38	10.4167	Acquaintance	Acquaintance	neighbor	1	1	1	1	4	4	0	2	3	0	2	3	0	2	3	0	4	2	3	0	0	0	0	0	0	2	0	0	0	0	0	0	0	0	0	0	0
2014-07-31 18:03:00	2014-07-31 18:14:00	592	3	Acquaintance	j	Female	Male	25	0.5	Acquaintance	Acquaintance	friend of a friend	2	3	2	3	1	0	3	3	0	1	3	3	4	3	0	3	1	0	1	0	15	0	0	0	30	1	0	0	1	0	0	0	0	0	0	0	0
2014-07-31 18:03:00	2014-07-31 18:23:00	593	3	Acquaintance	A	Male	Female	29	12.5	Friend	Close friend (non-romantic)		5	4	6	5	4	4	4	3	3	3	3	3	4	3	4	3	4	1	3	0	0	120	0	360	0	1	0	0	0	0	0	1	0	0	1	0	1
2014-07-31 18:03:00	2014-07-31 18:22:00	594	3	Close	T	Female	Male	45	20	Romantic	Married		4	6	7	6	4	4	4	2	4	3	2	3	4	3	4	4	4	4	3	120	0	0	0	60	0	1	0	0	1	0	0	1	0	0	1	0	0
2014-07-31 18:03:00	2014-07-31 18:11:00	595	3	Friend	C	Female	Male	27	4	Romantic	Engaged		6	7	7	6	1	3	4	4	4	4	4	4	4	4	3	4	4	4	4	0	30	60	30	300	0	1	1	1	1	0	0	1	1	1	1	0	0
2014-07-31 18:03:00	2014-07-31 18:17:00	596	3	Close	p	Female	Female	53	50	Family	Sister/brother		6	4	7	7	4	4	3	4	4	4	4	4	3	4	4	4	4	3	4	60	0	0	30	0	0	1	0	0	0	0	0	0	0	0	1	0	0
2014-07-31 18:03:00	2014-07-31 18:25:00	597	3	Acquaintance	j	Female	Female	54	2.16667	Work	Co-worker		3	3	4	5	1	3	3	4	4	4	4	1	3	2	1	4	4	4	3	0	15	60	15	0	0	1	0	0	0	0	0	1	0	0	1	0	0
2014-07-31 18:03:00	2014-07-31 18:16:00	598	3	Close	D	Female	Female	21	10	Friend	Close friend (non-romantic)		5	6	6	6	4	4	3	2	3	3	3	4	3	3	4	3	3	3	2	0	0	60	0	120	0	2	0	0	0	0	0	0	0	0	0	0	0
2014-07-31 18:03:00	2014-07-31 18:26:00	599	3	Close	G	Male	Female	43	2.5	Romantic	Dating only this person		6	6	6	6	3	2	3	3	3	3	3	3	3	3	2	3	2	2	3	0	30	0	15	120	0	1	0	1	1	0	0	1	1	1	1	0	0
2014-07-31 18:03:00	2014-07-31 18:22:00	600	3	Acquaintance	M	Female	Female	33	33.5	Family	Parent		7	7	7	7	4	4	4	4	0	4	4	4	4	4	4	4	0	0	4	0	0	0	0	0	0	1	0	0	0	0	0	0	0	0	0	0	0
2014-07-31 18:03:00	2014-07-31 18:32:00	601	3	Close	M	Male	Male	31	24.6667	Family	Sister/brother		5	5	5	4	4	4	3	2	1	3	3	3	3	3	4	3	1	1	3	0	0	0	0	0	0	1	0	0	0	0	0	0	0	0	1	0	0
2014-07-31 18:03:00	2014-07-31 18:19:00	602	3	Friend	J	Female	Female	22	3	Other	Other	FAMILY: Step-parent	1	2	4	4	1	1	4	2	4	3	2	3	3	2	0	3	4	4	3	0	0	0	0	0	0	1	0	0	0	0	0	0	0	0	1	0	0
2014-07-31 18:04:00	2014-07-31 18:18:00	603	3	Acquaintance	K	Male	Female	63	5.16667	Acquaintance	Acquaintance	Business associate	4	4	4	4	3	3	3	1	1	4	1	3	2	2	1	3	1	1	2	0	0	0	0	0	0	1	0	0	0	0	0	0	0	0	0	0	0
2014-07-31 18:04:00	2014-07-31 18:15:00	604	3	Friend	G	Male	Male	36	14.9167	Friend	Close friend (non-romantic)		5	4	6	6	4	4	4	3	4	3	3	3	4	3	4	4	4	4	3	60	0	0	0	60	0	1	0	0	0	0	0	1	0	1	0	0	0
2014-07-31 18:04:00	2014-07-31 18:15:00	605	3	Acquaintance	E	Female	Male	25	12	Friend	Casual friend		1	1	3	2	3	3	1	2	3	0	3	1	1	2	3	1	1	0	1	0	30	0	0	0	0	1	0	0	0	0	0	0	0	0	0	0	0
2014-07-31 18:04:00	2014-07-31 18:38:00	606	3	Friend	Y	Female	Female	28	6.66667	Family	Sister/brother		3	3	5	5	3	3	4	3	3	4	3	4	4	3	1	2	1	0	3	120	0	180	0	0	0	1	0	1	1	0	0	0	0	0	1	0	0
2014-07-31 18:04:00	2014-07-31 18:12:00	607	3	Acquaintance	J	Female	Male	29	2.5	Work	Co-worker		1	1	1	1	1	3	1	2	3	2	2	2	2	2	2	2	3	3	1	0	45	0	0	0	0	2	0	0	0	0	0	0	0	0	0	0	0
2014-07-31 18:04:00	2014-07-31 18:22:00	608	3	Friend	I	Male	Male	30	24.6667	Family	Sister/brother		3	5	5	4	4	4	4	2	0	2	4	4	3	3	4	3	1	0	3	0	0	0	0	0	0	1	0	0	0	0	0	0	0	0	0	0	0
2014-07-31 18:04:00	2014-07-31 18:17:00	609	3	Acquaintance	M	Male	Female	30	4.33333	Work	Co-worker		3	2	1	1	3	3	3	3	4	0	3	4	0	3	0	0	4	3	0	0	15	0	15	0	0	1	0	0	0	0	0	0	0	0	1	0	0
2014-07-31 18:04:00	2014-07-31 18:15:00	610	3	Friend	A	Female	Male	24	6.41667	Romantic	Married		5	6	7	7	4	4	2	4	0	3	4	2	3	4	1	1	4	2	3	480	0	480	0	480	0	1	1	1	1	0	0	0	1	0	1	0	0
2014-07-31 18:04:00	2014-07-31 18:25:00	611	3	Close	J	Male	Female	62	33	Romantic	Married		7	7	7	7	4	4	4	4	3	4	4	4	4	4	4	4	4	4	4	120	0	120	0	300	0	1	1	1	1	0	0	1	1	1	1	0	0
2014-07-31 18:04:00	2014-07-31 18:22:00	612	3	Close	R	Female	Male	26	7.66667	Other	Other	The most important person and friend in my life, as well as the person I love the most.	1	2	7	7	4	4	0	4	4	2	4	4	0	4	4	0	0	4	2	480	45	0	0	0	0	1	0	0	0	0	0	0	0	0	1	0	0
2014-07-31 18:04:00	2014-07-31 18:19:00	613	3	Close	C	Male	Female	29	1.83333	Romantic	Dating only this person		4	5	6	5	1	2	3	4	4	3	4	4	3	4	1	3	4	3	4	60	15	60	0	300	30	1	0	1	1	0	0	1	0	0	1	0	0
2014-07-31 18:04:00	2014-07-31 18:22:00	614	3	Close	D	Female	Male	43	25.1667	Romantic	Married		7	7	7	7	4	4	4	4	4	4	4	4	4	4	4	4	4	4	4	120	15	0	30	120	0	1	0	0	1	0	0	1	1	0	1	0	0
2014-07-31 18:04:00	2014-07-31 18:21:00	615	3	Friend	J	Female	Male	55	34.9167	Friend	Close friend (non-romantic)		7	7	7	7	4	4	2	4	4	3	4	4	3	4	4	3	4	3	4	0	0	180	0	0	0	1	0	0	1	0	0	0	1	1	1	0	0
2014-07-31 18:04:00	2014-07-31 18:21:00	616	3	Close	s	Male	Female	33	3.5	Romantic	Dating only this person		6	6	7	7	3	3	4	4	4	3	4	3	3	3	2	3	4	4	3	0	0	120	30	360	0	1	0	1	1	0	0	0	0	0	0	0	0
2014-07-31 18:04:00	2014-07-31 18:22:00	617	3	Friend	P	Female	Female	32	4.16667	Friend	Casual friend		4	5	5	5	3	2	3	3	3	3	3	3	4	4	2	3	3	2	3	0	0	0	0	0	30	1	0	0	1	0	0	1	0	0	1	0	0
2014-07-31 18:04:00	2014-07-31 18:21:00	618	3	Close	N	Male	Female	25	3.58333	Romantic	Dating only this person		6	6	7	6	3	3	4	3	4	4	4	4	3	4	1	3	3	3	4	60	0	120	0	180	0	1	1	1	1	0	0	1	1	1	1	0	0
2014-07-31 18:04:00	2014-07-31 18:13:00	619	3	Friend	K	Female	Female	29	10.4167	Friend	Close friend (non-romantic)		7	7	7	8	4	4	4	4			4	4	4	0	4	4			4	0	0	0	0	0	0	2	0	0	0	0	0	0	0	0	0	0	0
2014-07-31 18:04:00	2014-07-31 18:51:00	620	3	Acquaintance	R	Male	Female	25	7	Acquaintance	Acquaintance	Neighbor	2	1	1	1	3	3	0	2	1	0	2	1	1	2	0	0	1	1	1	0	15	0	0	0	15	2	0	0	0	0	0	0	0	0	0	0	0
2014-07-31 18:04:00	2014-07-31 20:09:00	621	3	Acquaintance	N	Male	Female	25	0.0833333	Work	Co-worker		5	3	4	4	1	1	1	3	3	3	3	3	3	3	1	3	3	3	3	0	0	0	0	60	0	1	0	0	0	0	0	1	0	0	0	0	0
2014-07-31 18:05:00	2014-07-31 18:23:00	622	3	Acquaintance	A	Male	Male	34	1	Work	Co-worker		2	1	2	2	1	1	1	2	2	1	2	2	1	2	1	1	3	1	1	0	0	0	0	0	0	1	0	0	0	0	0	0	0	0	0	0	0
2014-07-31 18:05:00	2014-07-31 18:24:00	623	3	Friend	d	Female	Female	36	17	Other	Other	Sister in law	4	3	4	4	4	4	3	3	3	2	2	3	3	2	3	3	2	2	2	0	0	0	0	240	0	1	0	0	0	0	0	1	0	0	1	0	0
2014-07-31 18:05:00	2014-07-31 18:20:00	624	3	Friend	M	Male	Male	22	5	Friend	Close friend (non-romantic)		5	4	6	6	3	3	4	3	2	3	3	4	3	3	3	4	3	3	3	0	0	120	0	60	0	1	0	0	0	0	0	0	0	0	0	0	0
2014-07-31 18:05:00	2014-07-31 18:20:00	625	3	Close	B	Female	Male	24	7	Romantic	Engaged		7	7	7	7	4	4	4	4	4	4	4	4	4	4	4	4	4	4	4	0	0	120	0	180	0	1	0	0	1	0	0	1	0	0	1	0	0
2014-07-31 18:05:00	2014-07-31 18:17:00	626	3	Close	m	Female	Female	45	40.1667	Family	Cousin		5	4	6	6	4	4	4	3	1	4	3	4	4	3	4	4	1	4	4	0	0	0	0	480	0	1	0	1	0	0	0	0	0	1	1	0	0
2014-07-31 18:05:00	2014-07-31 18:17:00	627	3	Acquaintance	m	Male	Female	33	0.333333	Work	Co-worker		4	5	3	1	0	0	0	4	3	0	2	0	0	4	0	0	3	3	0	0	0	0	0	0	0	1	0	0	0	0	0	0	0	0	0	0	0
2014-07-31 18:05:00	2014-07-31 18:26:00	628	3	Friend	A	Female	Male	33	15	Prefer not to say	Prefer not to say		6	5	7	7	4	4	4	3	4	3	3	4	4	3	4	4	4	3	4	60	0	360	0	300	0	1	0	1	1	0	0	1	0	0	1	0	0
2014-07-31 18:05:00	2014-07-31 18:18:00	629	3	Acquaintance	V	Male	Male	31	2.25	Acquaintance	Acquaintance	met through a friend	3	2	2	2	1	2	1	2	0	0	2	3	3	2	0	3	0	0	2	0	0	0	0	60	15	1	0	0	1	0	0	0	0	0	0	0	0
2014-07-31 18:06:00	2014-07-31 18:43:00	630	3	Close	C	Female	Male	53	2.58333	Romantic	Married		5	7	7	7	3	3	4	4	4	4	4	4	4	4	1	4	4	4	4	300	0	240	0	180	0	2	0	0	1	0	0	1	1	0	1	0	0
2014-07-31 18:06:00	2014-07-31 18:13:00	631	3	Close	j	Female	Male	30	8.41667	Romantic	Married		7	7	7	7	3	3	3	3	4	4	3	4	4	3	3	4	4	4	4	0	30	0	0	300	45	1	1	1	1	0	0	1	1	1	1	0	0
2014-07-31 18:06:00	2014-07-31 18:19:00	632	3	Close	L	Male	Female	23	8.91667	Romantic	Dating only this person		5	6	3	6	4	4	4	3	4	4	4	4	4	4	4	3	4	4	4	0	0	0	0	120	30	1	0	1	1	0	0	1	0	0	1	0	0
2014-07-31 18:06:00	2014-07-31 18:16:00	633	3	Friend	c	Female	Male	26	4.58333	Romantic	Dating only this person		5	6	7	7	3	3	3	4	3	3	3	3	3	4	2	3	4	4	3	180	30	0	0	360	15	1	0	1	1	0	0	1	0	0	0	0	0
2014-07-31 18:07:00	2014-07-31 18:21:00	634	3	Friend	m	Male	Male	33	23.1667	Friend	Close friend (non-romantic)		5	5	6	6	4	4	4	1	3	3	1	4	4	2	4	4	3	1	4	0	0	0	0	60	15	1	0	0	1	0	0	0	0	0	0	0	0
2014-07-31 18:07:00	2014-07-31 18:16:00	635	3	Close	M	Male	Female	21	5.5	Romantic	Dating only this person		6	5	7	7	4	4	4	4	4	4	4	4	4	4	3	3	4	3	4	0	0	60	0	360	15	1	1	1	0	0	0	1	1	1	1	1	0
2014-07-31 18:07:00	2014-07-31 18:23:00	636	3	Acquaintance	B	Female	Female	46	3.08333	Work	Co-worker		2	4	4	4	1	1	3	3	3	3	3	3	3	3	1	3	3	3	3	0	0	0	0	0	30	1	0	0	0	0	0	0	0	0	1	0	0
2014-07-31 18:07:00	2014-07-31 19:07:00	637	3	Acquaintance	C	Female	Female	53	2.25	Acquaintance	Acquaintance	neighbor I converse with every so often	3	3	4	3	2	1	3	3	4	1	1	3	4	2	1	3	1	3	1	0	15	0	0	0	15	1	0	0	0	0	0	0	0	1	0	0	0
2014-07-31 18:07:00	2014-07-31 18:20:00	638	3	Friend	K	Male	Female	37	2.5	Friend	Casual friend		2	2	5	4	2	2	4	3	2	3	3	3	3	2	1	3	2	0	3	0	0	0	30	0	15	1	0	0	1	0	0	0	0	0	0	0	0
2014-07-31 18:07:00	2014-07-31 18:25:00	639	3	Friend	C	Female	Female	20	4.16667	Friend	Close friend (non-romantic)		7	7	7	7	4	4	4	4	4	4	4	4	4	4	4	4	4	4	4	0	0	0	0	120	45	1	0	0	0	0	0	1	0	1	0	0	0
2014-07-31 18:07:00	2014-07-31 18:16:00	640	3	Acquaintance	d	Male	Male	34	7.41667	Work	Co-worker		2	2	2	2	4	4	3	3	3	3	3	3	3	3	2	3	3	3	3	180	0	180	0	0	0	1	0	0	0	0	0	0	0	0	1	0	0
2014-07-31 18:07:00	2014-07-31 18:53:00	641	3	Acquaintance	H	Female	Male	33	33.5	Work	Your boss/supervisor			7	1	1	3	3	3	2	3	1	3	1	3	3	3	1	3	3	3	0	0	0	0	0	0	1	0	0	0	0	0	0	0	0	0	0	0
2014-07-31 18:07:00	2014-07-31 18:48:00	642	3	Acquaintance	C	Female	Female	36	1.5	Work	Co-worker		2	2	6	5	1	1	3	2	4	3	2	3	3	3	1	2	3	3	3	0	30	0	0	0	0	1	0	0	0	0	0	0	0	0	1	0	0
2014-07-31 18:08:00	2014-07-31 18:19:00	643	3	Close	M	Male	Female	21	2	Romantic	Dating only this person		6	7	7	7	4	4	4	3	4	4	3	4	4	4	2	3	4	3	4	0	0	360	0	480	0	1	0	1	0	0	0	1	1	1	1	0	0
2014-07-31 18:08:00	2014-07-31 18:53:00	644	3	Acquaintance	a	Male	Female	38	5.33333	Work	Co-worker		1	2	2	2	3	3	2	3	4	2	3	2	1	3	2	0	3	3	2	0	15	0	15	0	0	1	0	0	0	0	0	0	0	0	0	0	0
2014-07-31 18:08:00	2014-07-31 18:17:00	645	3	Acquaintance	J	Male	Male	39	14.25	Work	Your boss/supervisor		2	2	2	2	3	3	3	0	4	1	0	1	3	0	2	3	3	3	1	480	0	0	0	0	0	1	0	0	0	0	0	0	0	0	0	0	0
2014-07-31 18:08:00	2014-07-31 18:24:00	646	3	Friend	G	Male	Female	33	1.5	Work	Co-worker		3	4	4	3	1	1	3	3	3	3	3	3	1	3	1	3	3	3	3	0	30	0	30	0	0	1	0	0	1	0	0	0	0	1	1	0	0
2014-07-31 18:08:00	2014-07-31 18:26:00	647	3	Close	H	Female	Male	51	30	Romantic	Married		6	7	7	6	4	4	4	2	4	2	2	3	4	2	4	4	4	4	2	60	0	0	0	180	0	1	0	0	1	0	0	0	0	0	1	0	0
2014-07-31 18:08:00	2014-07-31 18:31:00	648	3	Close	K	Male	Female	21	0.583333	Romantic	Dating only this person		5	5	5	4	3	3	4	3	4	3	2	3	3	3	2	3	3	3	2	60	0	0	0	180	0	1	0	1	1	0	0	0	0	0	0	0	0
2014-07-31 18:09:00	2014-07-31 18:20:00	649	3	Friend	C	Female	Female	34	5.58333	Friend	Close friend (non-romantic)		4	4	4	5	3	3	3	3	3	4	3	3	3	4	3	3	2	1	4	0	0	0	0	120	30	1	0	0	0	0	1	1	1	0	1	0	0
2014-07-31 18:10:00	2014-07-31 18:20:00	650	3	Close	F	Female	Female	22	15	Friend	Close friend (non-romantic)		3	6	6	6	4	4	4	3	3	4	3	4	4	3	4	4	3	3	3	0	0	0	0	0	0	2	0	0	0	0	0	0	0	0	1	0	0
2014-07-31 18:10:00	2014-07-31 18:31:00	651	3	Friend	J	Female	Female	32	18.4167	Friend	Close friend (non-romantic)		4	4	5	5	4	4	3	3	1	3	3	4	3	3	4	3	1	0	3	0	0	0	0	0	0	1	0	0	0	0	0	0	0	0	0	0	0
2014-07-31 18:10:00	2014-07-31 18:18:00	652	3	Friend	b	Female	Female	19	19.5833	Family	Cousin		4	5	6	6	4	4	4	2	3	1	3	3	4	2	3	3	1	0	2	60	15	60	15	0	0	1	0	0	1	0	0	0	0	1	1	0	0
2014-07-31 18:10:00	2014-07-31 18:22:00	653	3	Friend	L	Male	Male	30	15	Friend	Close friend (non-romantic)		5	5	6	6	4	4	4	1	3	3	2	4	4	2	4	3	3	1	3	0	0	0	0	0	0	1	0	0	0	0	0	0	0	0	0	0	0
2014-07-31 18:11:00	2014-07-31 18:24:00	654	3	Acquaintance	M	Female	Male	31	7	Acquaintance	Acquaintance	Coworker of husband	1	1	1	1	4	4	4	4	4	4	3	4	4	3	2	3	3	3	3	0	15	0	0	0	0	1	0	0	0	0	0	0	0	0	1	0	0
2014-07-31 18:11:00	2014-07-31 18:30:00	655	3	Acquaintance	B	Female	Female	53	2.5	Acquaintance	Acquaintance	A friend of my sisters	1	1	1	1	0	3	3	2	3	3	2	3	3	2	0	3	3	0	3	0	0	0	0	0	15	1	0	0	0	0	0	0	0	0	0	0	0
2014-07-31 18:11:00	2014-07-31 19:20:00	656	3	Friend	L	Female	Female	46	5.5	Friend	Casual friend		4	3	6	5	1	3	4	3	3	4	3	3	3	4	1	3	3	3	4	0	0	180	30	0	0	1	0	0	0	0	0	1	0	1	1	0	0
2014-07-31 18:12:00	2014-07-31 18:35:00	657	3	Close	D	Male	Male	25	12	Friend	Close friend (non-romantic)		6	6	7	7	4	4	4	3	4	3	3	4	4	3	4	4	4	4	4	120	0	120	0	240	0	1	0	1	1	0	0	0	0	1	1	0	0
2014-07-31 18:13:00	2014-07-31 18:27:00	658	3	Close	j	Male	Female	33	9.25	Work	Co-worker		3	2	4	4	3	3	1	3	3	1	3	3	1	3	1	3	3	3	1	0	15	0	15	0	0	1	0	0	0	0	0	0	0	0	0	0	0
2014-07-31 18:13:00	2014-07-31 18:23:00	659	3	Acquaintance	m	Female	Male	41	1	Acquaintance	Acquaintance	neighbor	1	1	1	1	1	1	0	4	1	0	1	0	0	4	0	3	1	3	0	0	0	0	0	0	0	2	0	0	0	0	0	0	0	0	0	0	0
2014-07-31 18:13:00	2014-07-31 18:24:00	660	3	Friend	C	Male	Female	27	24.1667	Family	Sister/brother		3	2	4	3	4	4	3	3	1	2	3	3	3	3	4	4	1	1	2	0	0	0	0	0	0	2	0	0	0	0	0	0	0	0	0	0	0
2014-07-31 18:14:00	2014-07-31 18:22:00	661	3	Friend	V	Male	Male	30	4.41667	Work	Co-worker		3	2	5	4	1	2	3	2	3	0	2	3	3	2	0	1	3	3	2	0	0	60	0	0	0	1	0	0	0	0	0	0	0	0	0	0	0
2014-07-31 18:15:00	2014-07-31 18:27:00	662	3	Acquaintance	f	Male	Male	25	3	Friend	Casual friend		3	3	3	3	2	2	1	3	1	2	3	3	3	3	1	3	2	1	1	0	0	0	0	0	0	1	0	0	0	0	0	0	0	0	0	0	0
2014-07-31 18:15:00	2014-07-31 18:51:00	663	3	Friend	M	Female	Female	37	10	Friend	Close friend (non-romantic)		4	4	6	6	4	4	0	4	0	4	4	4	0	4	4	4	0	0	4	0	0	0	0	0	0	1	0	0	0	0	0	0	0	0	0	0	0
2014-07-31 18:15:00	2014-07-31 18:36:00	664	3	Close	c	Female	Male	37	20	Romantic	Married		7	7	7	7	4	4	4	4	4	4	3	4	4	4	4	4	4	4	4	60	0	120	0	120	0	2	0	1	1	0	0	0	1	1	0	0	0
2014-07-31 18:16:00	2014-07-31 18:32:00	665	3	Close	e	Male	Male	22	5	Friend	Close friend (non-romantic)		5	6	5	4	3	3	1	3	3	3	3	4	1	3	3	3	3	3	3	0	15	0	15	0	30	2	0	0	0	0	0	0	0	1	0	0	0
2014-07-31 18:16:00	2014-07-31 18:22:00	666	3	Acquaintance	M	Female	Female	31	0.833333	Acquaintance	Acquaintance	fellow mom from child's school	2	2	2	2	0	1	3	2	4	1	2	3	0	2	0	1	3	3	1	0	0	0	0	0	0	2	0	0	0	0	0	0	0	0	0	0	0
2014-07-31 18:17:00	2014-07-31 18:46:00	667	3	Friend	H	Male	Female	28	2.25	Friend	Close friend (non-romantic)		4	6	5	6	1	1	3	4	4	4	1	4	4	4	0	3	3	3	4	0	0	180	30	420	30	1	0	0	0	0	0	1	0	0	1	0	0
2014-07-31 18:17:00	2014-07-31 18:32:00	668	3	Acquaintance	D	Female	Male	22	2	Work	Co-worker		1	1	1	2	1	1	3	3	0	1	3	3	1	3	0	1	1	0	1	0	0	0	0	0	0	1	0	0	0	0	0	0	0	0	0	0	0
2014-07-31 18:17:00	2014-07-31 18:29:00	669	3	Acquaintance	C	Female	Male	29	1.25	Acquaintance	Acquaintance	Online Acquaintance	1	2	1	1	0	0	3	2	1	2	2	1	3	2	0	3	1	0	1	0	0	0	0	0	0	1	0	0	0	0	0	0	0	0	0	0	0
2014-07-31 18:17:00	2014-07-31 18:30:00	670	3	Friend	J	Male	Male	19	1	Friend	Close friend (non-romantic)		5	5	6	7	1	3	4	3	2	4	3	4	4	3	3	4	2	4	4	0	0	0	0	0	0	2	0	0	0	0	0	0	0	0	0	0	0
2014-07-31 18:18:00	2014-07-31 18:31:00	671	3	Close	B	Male	Male	35	25	Friend	Close friend (non-romantic)		7	5	7	7	4	4	4	4	4	4	4	4	4	4	4	4	4	1	4	0	0	300	30	240	15	1	0	1	1	0	0	0	0	0	1	0	0
2014-07-31 18:18:00	2014-07-31 18:28:00	672	3	Close	K	Male	Female	25	2.16667	Romantic	Living togehter		7	6	7	6	3	2	4	3	4	4	3	4	3	3	1	3	4	4	4	60	0	0	45	300	0	1	0	1	1	0	0	0	1	1	1	0	0
2014-07-31 18:19:00	2014-07-31 18:59:00	673	3	Friend	K	Female	Female	20	2.33333	Friend	Casual friend		5	4	4	4	2	3	3	3	3	3	3	3	3	3	2	3	3	1	3	0	0	120	0	60	30	1	0	0	1	0	0	0	0	1	1	0	0
2014-07-31 18:19:00	2014-07-31 18:30:00	674	3	Friend	K	Male	Female	24	2.08333	Romantic	Living togehter		4	6	5	6	1	1	4	0	4	4	4	4	4	4	1	3	3	3	4	120	15	60	30	480	0	1	0	1	1	0	0	1	1	0	1	0	0
2014-07-31 18:19:00	2014-07-31 18:30:00	675	3	Acquaintance	L	Male	Female	43	2.25	Work	Co-worker		3	2	2	2	2	2	3	2	3	1	2	3	1	2	1	1	3	3	3	0	0	0	30	0	15	1	0	0	0	0	0	0	0	0	1	0	0
2014-07-31 18:21:00	2014-07-31 18:28:00	676	3	Acquaintance	B	Male	Male	26	8	Friend	Close friend (non-romantic)		5	6	6	7	4	4	4	1	4	3	1	3	4	2	3	3	3	4	3	60	0	60	0	0	0	1	0	0	1	0	0	1	0	0	0	0	0
2014-07-31 18:22:00	2014-07-31 18:44:00	677	3	Close	J	Male	Female	25	3.83333	Romantic	Dating only this person		6	7	7	7	4	4	3	4	4	4	4	4	4	4	3	3	4	4	4	60	15	0	30	240	0	1	0	1	1	0	0	1	1	0	0	0	1
2014-07-31 18:23:00	2014-07-31 18:32:00	678	3	Friend	A	Female	Female	24	10	Friend	Close friend (non-romantic)		4	4	5	5	4	4	3	3	1	4	3	4	1	3	4	4	1	1	4	0	0	0	0	0	0	1	0	0	0	0	0	0	0	0	0	0	0
2014-07-31 18:24:00	2014-07-31 18:35:00	679	3	Close	A	Male	Male	27	6.91667	Romantic	Living togehter		6	6	7	6	4	4	3	4	4	4	4	4	4	4	3	4	4	4	4	240	0	240	30	300	0	1	0	1	1	0	0	1	1	1	1	1	0
2014-07-31 18:24:00	2014-07-31 18:34:00	680	3	Acquaintance	B	Female	Male	29	2	Work	Co-worker		4	4	4	3	3	1	4	3	3	3	3	4	4	1	1	3	4	4	3	60	0	60	0	0	30	1	0	1	0	0	1	1	0	0	0	0	0
2014-07-31 18:25:00	2014-07-31 18:47:00	681	3	Acquaintance	r	Male	Male	21	5	Friend	Casual friend		5	5	6	6	3	3	3	3	4	4	3	4	4	3	3	3	3	4	4	0	15	60	0	60	15	1	0	0	1	0	0	0	0	0	1	0	1
2014-07-31 18:26:00	2014-07-31 18:35:00	682	3	Close	T	Male	Female	31	12.9167	Romantic	Married		7	7	7	7	4	4	4	4	4	4	0	4	4	0	4	4	4	4	4	60	0	180	0	360	0	1	0	1	1	0	1	1	1	1	1	0	1
2014-07-31 18:26:00	2014-07-31 18:37:00	683	3	Friend	D	Male	Male	35	9.25	Friend	Close friend (non-romantic)		3	4	6	6	3	3	3	3	3	3	3	4	4	3	3	3	3	3	3	0	0	0	0	60	15	1	0	0	0	0	0	1	0	0	1	1	0
2014-07-31 18:26:00	2014-07-31 18:43:00	684	3	Acquaintance	J	Male	Male	26	2.25	Work	Co-worker		3	4	4	3	2	3	1	1	4	2	1	3	1	2	0	0	4	4	2	0	0	60	0	0	0	1	0	0	0	0	0	0	0	0	0	0	0
2014-07-31 18:27:00	2014-07-31 18:51:00	685	3	Close	M	Female	Female	25	25	Family	Parent		5	6	7	7	4	3	4	4	4		1	0	4		2	4	4	4	3	120	15	180	0	60	30	1	0	1	1	0	0	0	1	0	1	0	0
2014-07-31 18:27:00	2014-07-31 18:47:00	686	3	Close	T	Female	Male	67	47.25	Romantic	Married		7	7	7	7	4	4	3	3	4	3	3	4	3	3	4	3	4	4	1	180	15	300	30	180	45	1	1	1	1	0	0	1	1	1	1	0	0
2014-07-31 18:27:00	2014-07-31 19:16:00	687	3	Close	v	Female	Male	33	15.25	Romantic	Married		7	7	7	7	4	4	4	4	4	4	4	4	4	4	4	4	4	4	4	120	0	0	0	300	0	1	0	0	1	0	0	1	1	1	1	0	1
2014-07-31 18:28:00	2014-07-31 18:38:00	688	3	Friend	B	Male	Female	31	2.41667	Friend	Casual friend		4	6	5	5	3	2	4	1	3	3	1	1	3	1	2	3	4	4	4	180	15	420	45	360	30	1	0	1	1	0	0	0	0	1	1	0	0
2014-07-31 18:28:00	2014-07-31 18:36:00	689	3	Acquaintance	S	Male	Male	23	0.916667	Friend	Casual friend		2	2	2	3	0	1	3	3	3	1	2	3	3	3	0	3	2	1	1	0	0	0	0	0	0	1	0	0	0	0	0	0	0	0	0	0	0
2014-07-31 18:29:00	2014-07-31 18:50:00	690	3	Acquaintance	D	Female	Female	29	3	Work	Co-worker		1	1	1	1	3	3	0	2	3	1	2	3	0	2	1	0	3	1	1	0	0	0	30	0	0	1	0	0	0	0	0	0	0	0	0	0	0
2014-07-31 18:29:00	2014-07-31 19:17:00	691	3	Close	C	Male	Female	28	5.5	Romantic	Dating only this person		6	7	6	6	3	3	4	3	4	3	3	4	4	3	3	3	4	3	3	60	0	0	0	180	0	1	0	1	1	0	0	1	0	1	1	0	0
2014-07-31 18:30:00	2014-07-31 19:00:00	692	3	Close	f	Female	Male	56	51	Family	Sister/brother		6	4	6	5	4	4	3	3	3	4	3	4	3	3	4	3	3	1	4	0	0	0	15	0	0	1	0	0	1	0	0	0	0	0	0	0	0
2014-07-31 18:30:00	2014-07-31 18:40:00	693	3	Acquaintance	P	Female	Female	26	12.1667	Acquaintance	Acquaintance	Ex Co-worker	4	3	3	3	4	4	3	4	1	2	3	3	3	1	3	1	0	0	2	0	0	0	0	0	0	1	0	0	0	0	0	0	0	0	0	0	0
2014-07-31 18:30:00	2014-07-31 18:46:00	694	3	Friend	D	Female	Female	37	3.25	Friend	Close friend (non-romantic)		4	5	6	5	3	3	4	3	4	3	3	4	3	4	2	3	4	4	3	60	30	60	0	0	0	1	0	0	1	0	0	0	0	1	1	0	0
2014-07-31 18:30:00	2014-07-31 18:45:00	695	3	Acquaintance	T	Male	Female	25	6.33333	Friend	Close friend (non-romantic)				3	6	3	4	2	3	2	3	0	3	2	1	1	3	4	3	2	0	0	0	0	0	0	2	0	0	0	0	0	0	0	0	0	0	0
2014-07-31 18:33:00	2014-07-31 19:12:00	696	3	Friend	J	Female	Female	30	16.9167	Friend	Casual friend		2	3	4	2	3	3	3	3	2	3	3	3	3	3	3	3	2	1	3	0	0	120	0	120	0	1	0	1	1	0	0	1	0	0	1	0	0
2014-07-31 18:33:00	2014-07-31 18:46:00	697	3	Close	m	Female	Male	28	3.33333	Romantic	Engaged		4	7	7	7	3	3	4	3	4	4	3	4	4	3	2	4	4	4	4	120	0	240	0	120	0	1	0	1	1	0	0	1	1	1	1	0	0
2014-07-31 18:34:00	2014-07-31 18:43:00	698	3	Close	s	Male	Female	27	6	Romantic	Living togehter		6	5	6	5	3	2	4	2	2	3	2	4	3	0	2	3	4	3	3	0	0	120	0	480	15	1	1	1	1	0	0	0	1	0	0	0	0
2014-07-31 18:34:00	2014-07-31 19:04:00	699	3	Friend	J	Male	Male	3	3.5	Other	Other	room mate	3	4	4	6	3	3	3	1	4	3	1	3	3	1	3	4	4	4	3	120	0	360	0	120	0	1	0	1	0	0	0	1	1	1	1	0	0
2014-07-31 18:34:00	2014-07-31 18:44:00	700	3	Friend	J	Male	Male	23	15	Friend	Close friend (non-romantic)		6	5	6	7	4	4	4	4	4	3	4	4	4	4	4	3	3	3	4	0	0	0	0	120	30	1	0	0	1	0	0	1	0	0	0	0	0
2014-07-31 18:36:00	2014-07-31 19:03:00	701	3	Friend	W	Male	Male	29	15.5	Friend	Close friend (non-romantic)		4	4	5	5	4	4	3	4	1	3	4	4	4	4	4	3	2	0	4	0	0	0	30	0	0	1	0	0	0	0	0	0	0	1	1	0	0
2014-07-31 18:39:00	2014-07-31 18:52:00	702	3	Acquaintance	J	Male	Male	23	1.75	Friend	Casual friend		3	3	3	3	2	2	1	2	1	1	2	3	2	2	2	3	1	1	1	0	0	0	30	0	15	1	0	0	0	0	0	0	0	0	0	0	0
2014-07-31 18:40:00	2014-07-31 18:53:00	703	3	Close	C	Male	Male	27	8.5	Romantic	Living togehter		6	6	7	5	4	3	4	4	4	4	4	4	3	4	1	3	4	4	3	120	0	420	0	420	0	1	1	1	1	0	0	1	1	1	1	0	0
2014-07-31 18:41:00	2014-07-31 18:52:00	704	3	Friend	k	Female	Female	27	3.5	Work	Co-worker		4	5	5	5	2	2	3	3	4	3	3	4	3	4	1	3	4	4	3	0	0	60	0	60	0	1	0	1	1	0	0	1	0	0	1	0	0
2014-07-31 18:43:00	2014-07-31 18:53:00	705	3	Friend	M	Male	Male	22	22.4167	Family	Sister/brother		4	5	5	5	4	4	3	4	3	2	4	4	4	4	4	3	3	1	1	0	0	180	15	0	0	1	0	0	1	0	0	1	1	0	0	0	0
2014-07-31 18:44:00	2014-07-31 18:56:00	706	3	Acquaintance	M	Female	Female	29	2	Work	Co-worker		5	5	4	4	1	1	4	1	3	3	1	4	3	2	1	3	4	3	3	0	0	0	0	0	0	1	0	0	0	0	0	0	0	0	0	0	0
2014-07-31 18:45:00	2014-07-31 19:16:00	707	3	Acquaintance	P	Female	Female	56	3.08333	Acquaintance	Acquaintance	our apartment manager	4	2	5	6	3	3	3	2	2	3	2	3	1	2	1	1	2	1	2	60	15	60	15	0	0	2	0	0	0	0	0	1	0	0	0	0	0
2014-07-31 18:45:00	2014-07-31 19:06:00	708	3	Close	X	Female	Female	29	1	Romantic	Living togehter		7	7	7	7	1	1	4	4	4	4	4	4	4	0	1	4	4	4	4	120	0	180	0	180	30	1	1	1	1	0	0	1	1	1	1	0	1
2014-07-31 18:46:00	2014-07-31 19:07:00	709	3	Close	A	Female	Male	61	14.1667	Other	Other	companionable marriage of convenience	5	6	7	7	4	4	3	3	4	4	4	4	3	0	3	2	4	4	4	120	15	120	45	360	0	1	0	1	1	0	0	0	1	1	0	0	0
2014-07-31 18:46:00	2014-07-31 18:55:00	710	3	Friend	A	Female	Male	27	16.1667	Family	Sister/brother		7	6	6	5	4	4	4	0	4	3	4	3	4	3	4	4	4	4	3	0	0	180	45	120	15	1	0	0	1	0	0	0	1	1	0	0	0
2014-07-31 18:48:00	2014-07-31 19:23:00	711	3	Acquaintance	M	Female	Female	29	1.41667	Romantic	Married		7	7	7	7	1	1	3	4	4	4	4	4	4	4	1	3	4	4	4	120	15	0	0	180	0	1	0	1	1	0	0	0	1	0	0	0	1
2014-07-31 18:49:00	2014-07-31 19:03:00	712	3	Acquaintance	C	Male	Male	26	2	Work	Co-worker		1	1	1	1	1	2	3	3	3	1	2	3	3	2	1	1	3	2	3	0	0	0	0	0	0	2	0	0	0	0	0	0	0	0	0	0	0
2014-07-31 18:49:00	2014-07-31 19:23:00	713	3	Friend	M	Male	Male	59	42	Friend	Casual friend		3	3	4	4	4	4	4	0	1	2	2	3	3	3	4	3	1	0	3	0	0	0	0	60	0	1	0	0	0	0	0	0	0	0	0	0	0
2014-07-31 18:49:00	2014-07-31 19:10:00	714	3	Acquaintance	L	Female	Female	31	3.5	Acquaintance	Acquaintance	parent of my son's friend	3	3	3	3	1	1	1	3	1	1	3	1	1	3	1	1	2	1	1	0	0	0	0	0	0	1	0	0	0	0	0	0	0	0	0	0	0
2014-07-31 18:51:00	2014-07-31 19:02:00	715	3	Close	G	Male	Female	44	44.6667	Family	Parent		1	1	3	2	4	4	1	3	3	3	3	3	3	3	3	1	1	1	2	0	0	0	0	0	0	1	0	0	0	0	0	0	0	0	0	0	0
2014-07-31 18:51:00	2014-07-31 19:14:00	716	3	Acquaintance	m	Male	Male	27	8	Friend	Close friend (non-romantic)		5	4	7	6	4	4	4	3	3	3	3	4	3	3	4	4	4	2	4	480	15	480	0	420	15	1	0	0	1	0	0	1	1	1	0	0	0
2014-07-31 18:51:00	2014-07-31 19:01:00	717	3	Friend	M	Female	Female	28	13	Other	Other	FAMILY: sister-in-law	4	4	7	5	4	4	4	4	0	3	4	4	3	0	4	3	0	0	4	0	0	0	0	0	0	1	0	0	0	0	0	0	0	0	0	0	0
2014-07-31 18:51:00	2014-07-31 19:15:00	718	3	Friend	S	Male	Female	54	6.08333	Romantic	Married		6	7	6	5	3	4	3	3	4	4	3	3	3	3	3	4	4	4	4	0	0	0	15	0	0	1	0	0	0	0	0	0	0	0	1	0	0
2014-07-31 18:52:00	2014-07-31 18:58:00	719	3	Friend	b	Female	Female	18	17.5	Friend	Close friend (non-romantic)		6	5	4	5	4	3	2	2	3	3	2	3	3	2	2	2	3	2	3	180	0	180	0	300	0	1	1	1	1	0	0	1	1	1	0	0	0
2014-07-31 18:53:00	2014-07-31 19:14:00	720	3	Close	S	Female	Male	34	4.16667	Romantic	Dating only this person		4	5	6	5	3	3	4	3	4	3	3	4	3	3	2	3	4	3	3	60	0	60	0	240	0	1	0	1	1	0	0	1	1	1	1	0	0
2014-07-31 18:54:00	2014-07-31 19:03:00	721	3	Close	L	Male	Female	24	24.5	Family	Parent		4	3	6	4	4	4	2	2	3	3	2	3	2	2	3	3	3	4	3	0	30	60	0	120	0	1	1	1	1	0	0	0	1	1	1	0	0
2014-07-31 18:54:00	2014-07-31 19:49:00	722	3	Friend	T	Female	Male	37	9	Friend	Close friend (non-romantic)		5	5	6	6	4	4	4	3	3	3	3	4	4	3	4	4	3	1	4	120	30	0	0	240	30	1	0	0	1	0	0	1	1	1	1	0	1
2014-07-31 18:57:00	2014-07-31 19:13:00	723	3	Acquaintance	K	Male	Male	26	12	Acquaintance	Acquaintance	don't get emotionally involved, but might do things together	3	1	4	1	3	3	3	1	0	1	1	3	3	1	1	1	1	0	1	0	0	0	0	0	0	1	0	0	0	0	0	0	0	0	0	0	0
2014-07-31 19:01:00	2014-07-31 19:38:00	724	3	Friend	N	Male	Female	26	5.66667	Friend	Close friend (non-romantic)		5	3	7	6	4	4	1	2	3	3	3	3	3	3	2	3	3	2	3	0	0	0	15	120	0	1	0	1	1	0	1	1	0	0	1	0	0
2014-07-31 19:02:00	2014-07-31 19:14:00	725	3	Close	C	Male	Female	60	37.1667	Romantic	Married		6	7	7	7	4	4	4	4	4	4	4	4	3	4	4	4	4	4	4	180	0	60	0	180	0	1	1	1	1	0	0	1	1	0	1	0	0
2014-07-31 19:02:00	2014-07-31 19:42:00	726	3	Close	H	Female	Male	31	3.41667	Romantic	Dating only this person		7	7	7	7	4	4	3	4	3	4	4	4	4	0	4	4	4	4	4	120	15	480	15	360	30	1	0	1	1	0	0	1	1	1	0	0	0
2014-07-31 19:02:00	2014-07-31 19:17:00	727	3	Friend	S	Male	Male	29	2.08333	Friend	Casual friend		2	6	4	5	2	1	4	3	3	3	2	4	2	1	1	3	2	1	3	180	0	120	0	60	0	1	0	0	0	0	0	0	0	1	0	0	0
2014-07-31 19:02:00	2014-07-31 19:15:00	728	3	Acquaintance	S	Male	Male	26	0.0833333	Work	Co-worker		2	1	2	1	0	0	0	0	2	0	2	3	0	1	0	0	1	0	0	0	0	120	0	0	0	1	0	0	0	0	0	0	0	0	1	0	0
2014-07-31 19:03:00	2014-07-31 19:18:00	729	3	Acquaintance	H	Male	Male	44	6.25	Work	Co-worker		3	3	5	6	3	3	3	2	4	3	2	4	3	1	1	3	4	4	3	120	0	180	0	0	0	1	0	0	0	0	0	0	1	0	1	0	0
2014-07-31 19:03:00	2014-07-31 19:35:00	730	3	Friend	G	Female	Female	28	20.75	Friend	Close friend (non-romantic)		5	6	5	5	4	4	4	4	3	4	4	4	4	4	4	1	1	0	4	0	0	0	0	0	0	1	0	0	0	0	0	0	0	0	0	0	0
2014-07-31 19:04:00	2014-07-31 19:16:00	731	3	Close	N	Female	Male	34	15	Romantic	Engaged		5	5	7	7	4	4	3	4	4	4	4	4	3	4	4	3	3	4	4	60	0	120	0	180	0	1	0	0	1	0	0	0	0	1	1	0	0
2014-07-31 19:04:00	2014-07-31 19:20:00	732	3	Friend	J	Male	Male	48	35.1667	Friend	Close friend (non-romantic)		7	6	7	7	4	4	4	4	1	3	4	4	3	4	4	3	1	1	4	0	0	0	0	0	0	1	0	0	0	0	0	0	0	0	0	0	0
2014-07-31 19:06:00	2014-07-31 19:21:00	733	3	Acquaintance	J	Male	Male	23	0.166667	Friend	Casual friend		4	4	3	3	0	0	0	4	0	3	4	4	0	4	0	0	1	0	4	60	0	60	0	60	0	1	0	0	0	0	0	0	0	0	0	0	0
2014-07-31 19:06:00	2014-07-31 19:13:00	734	3	Acquaintance	m	Female	Female	27	2.5	Acquaintance	Acquaintance	My neighbor	2	2	3	3	0	0	3	4	3	1	2	3	3	2	0	3	2	1	3	0	0	0	30	0	0	1	0	0	0	0	0	0	0	1	0	0	0
2014-07-31 19:06:00	2014-07-31 19:16:00	735	3	Close	M	Male	Female	24	0.916667	Romantic	Dating only this person		7	7	7	6	0	1	4	1	4	3	1	4	4	1	0	3	4	3	1	0	0	120	0	180	0	1	0	1	1	0	0	1	1	1	1	0	0
2014-07-31 19:07:00	2014-07-31 19:24:00	736	3	Friend	a	Female	Female	29	5	Friend	Close friend (non-romantic)		3	4	5	5	3	3	3	3	2	3	3	3	3	3	3	3	3	1	3	0	0	0	0	120	0	1	0	0	0	0	0	0	0	0	1	0	0
2014-07-31 19:09:00	2014-07-31 19:35:00	737	3	Close	A	Female	Male	26	2.5	Romantic	Engaged		7	7	7	7	3	3	4	4	4	4	4	4	4	4	3	3	3	2	4	0	0	0	0	300	30	1	0	1	1	0	0	1	1	1	1	0	1
2014-07-31 19:11:00	2014-07-31 19:34:00	738	3	Close	L	Male	Female	28	5	Romantic	Dating only this person		7	7	7	7	3	3	3	4	3	3	3	3	3	4	3	3	3	3	3	0	0	0	0	240	0	1	0	1	1	0	0	1	1	1	1	0	0
2014-07-31 19:11:00	2014-07-31 19:31:00	739	3	Friend	J	Male	Male	52	25	Friend	Close friend (non-romantic)		4	5	6	5	4	4	3	2	3	3	3	3	3	3	4	2	2	3	3	0	0	0	15	0	15	1	0	0	1	0	0	1	1	1	0	0	0
2014-07-31 19:13:00	2014-07-31 19:34:00	740	3	Acquaintance	G	Male	Female	26	0.333333	Acquaintance	Acquaintance	Neighbor	1	2	3	2	0	1	1	2	2	1	2	3	3	2	0	1	2	1	1	0	0	0	0	120	0	1	0	0	0	0	0	0	0	0	0	0	0
2014-07-31 19:14:00	2014-07-31 19:27:00	741	3	Close	s	Male	Female	29	5	Romantic	Engaged		3	2	5	7	2	1	4	3	4	4	4	4	4	3	1	4	4	4	4	0	30	60	0	60	0	1	1	1	0	0	0	0	0	0	1	0	0
2014-07-31 19:14:00	2014-07-31 19:36:00	742	3	Friend	R	Female	Female	31	6.25	Friend	Close friend (non-romantic)		4	4	4	4	3	3	4	3	1	3	3	3	4	1	3	3	1	1	3	0	0	0	0	0	0	1	0	0	0	0	0	0	0	0	0	0	0
2014-07-31 19:14:00	2014-07-31 19:34:00	743	3	Acquaintance	T	Male	Male	39	1.66667	Acquaintance	Acquaintance	friend of a friend	2	2	2	2	1	3	0	2	0	0	2	1	1	2	1	2	0	0	0	0	0	0	0	0	0	1	0	0	0	0	0	0	0	0	0	0	0
2014-07-31 19:15:00	2014-07-31 19:23:00	744	3	Acquaintance	A	Female	Female	35	2.33333	Work	Co-worker		3	2	3	3	1	1	1	3	3	1	3	3	1	3	1	1	3	3	1	0	0	0	0	0	0	1	0	0	0	0	0	0	0	0	0	0	0
2014-07-31 19:15:00	2014-07-31 19:41:00	745	3	Friend	S	Male	Female	32	10	Friend	Casual friend		3	4	4	4	3	3	2	4	2	3	4	4	3	0	1	3	2	1	4	0	0	0	0	120	0	1	0	0	1	0	0	0	0	0	1	0	0
2014-07-31 19:16:00	2014-07-31 19:33:00	746	3	Close	J	Male	Female	24	6	Romantic	Dating only this person		7	4	7	7	4	4	2	3	4	4	0	4	4	3	3	2	4	4	4	0	15	60	0	300	30	1	0	0	1	0	0	0	0	0	1	0	0
2014-07-31 19:16:00	2014-07-31 19:33:00	747	3	Friend	S	Female	Male	29	6.16667	Romantic	Married		6	7	6	5	3	4	4	1	4	4	1	3	1	2	3	3	4	4	4	0	30	0	15	0	0	1	0	0	1	0	0	1	0	0	1	0	0
2014-07-31 19:16:00	2014-07-31 19:30:00	748	3	Close	T	Female	Male	50	30.3333	Romantic	Married		6	6	7	5	4	4	4	3	4	4	3	4	4	3	4	4	4	4	4	0	30	0	0	120	30	1	0	1	1	1	0	0	1	1	1	0	0
2014-07-31 19:17:00	2014-07-31 19:32:00	749	3	Acquaintance	J	Male	Female	24	6.66667	Work	Co-worker		3	5	5	4	3	4	1	0	2	3	2	3	1	1	1	4	2	1	3	120	0	120	0	0	0	1	0	0	0	0	0	0	0	0	1	0	0
2014-07-31 19:21:00	2014-07-31 19:36:00	750	3	Acquaintance	D	Female	Male	34	4.08333	Work	Your subordinate		1	1	3	2	3	3	1	3	3	3	3	3	1	3	1	2	2	1	1	120	0	120	0	0	0	1	0	0	0	0	0	0	0	0	0	0	0
2014-07-31 19:21:00	2014-07-31 19:32:00	751	3	Friend	c	Male	Male	29	0.333333	Friend	Casual friend		2	2	4	4	0	0	4	4	4	2	3	4	4	3	0	3	3	1	2	0	0	0	30	0	45	1	0	0	0	0	0	0	0	0	0	0	0
2014-07-31 19:22:00	2014-07-31 19:42:00	752	3	Friend	C	Female	Female	25	3	Friend	Close friend (non-romantic)		4	4	5	5	3	3	2	3	1	2	3	3	3	3	2	3	3	2	3	0	15	0	0	0	0	2	0	0	0	0	0	0	0	0	0	0	0
2014-07-31 19:25:00	2014-07-31 19:36:00	753	3	Close	G	Female	Male	35	19	Friend	Close friend (non-romantic)		7	7	7	7	4	4	4	3	4	4	3	4	4	3	4	4	4	4	4	0	0	0	0	300	0	1	0	0	1	0	0	1	0	0	0	0	0
2014-07-31 19:27:00	2014-07-31 19:40:00	754	3	Acquaintance	K	Male	Female	24	0.0833333	Friend	Casual friend		2	2	3	2	0	0	3	2	1	3	2	3	3	2	0	3	0	0	3	0	0	0	0	120	0	1	0	0	0	0	0	0	0	0	0	0	0
2014-07-31 19:28:00	2014-07-31 19:58:00	755	3	Close	M	Female	Female	21	21.9167	Family	Sister/brother		5	6	6	6	4	4	4	3	3	3	4	4	4	4	4	4	3	2	4	0	0	60	0	120	30	1	0	1	0	0	0	1	1	1	1	0	0
2014-07-31 19:29:00	2014-07-31 19:47:00	756	3	Acquaintance	J	Male	Male	25	1.16667	Friend	Casual friend		5	5	4	3	1	3	2	2	1	3	2	4	3	3	1	2	3	0	3	0	0	0	0	60	0	1	0	0	0	0	0	0	0	0	1	0	0
2014-07-31 19:31:00	2014-07-31 19:41:00	757	3	Friend	C	Male	Male	43	30	Friend	Close friend (non-romantic)		2	4	5	4	4	4	3	3	2	3	3	4	4	3	4	3	2	2	3	0	0	0	0	0	0	2	0	0	0	0	0	0	0	0	0	0	0
2014-07-31 19:33:00	2014-07-31 19:46:00	758	3	Close	T	Female	Male	32	14.8333	Romantic	Married		7	7	7	7	4	4	4	3	4	4	3	4	4	3	4	4	4	4	4	60	0	60	0	180	0	1	0	1	1	0	0	0	0	1	1	0	0
2014-07-31 19:36:00	2014-07-31 19:46:00	759	3	Acquaintance	B	Male	Male	20	1.5	Work	Co-worker		3	2	2	3	0	1	3	2	2	3	2	3	3	2	0	2	3	2	2	180	0	300	0	120	0	1	0	0	0	0	0	0	0	0	0	0	0
2014-07-31 19:40:00	2014-07-31 19:59:00	760	3	Close	C	Male	Female	55	13.8333	Romantic	Married		7	7	7	7	4	4	4	4	4	4	3	4	4	3	3	4	4	4	4	60	0	60	0	240	0	1	1	0	1	0	0	1	1	1	1	0	0
2014-07-31 19:54:00	2014-07-31 20:23:00	761	3	Friend	J	Female	Male	23	7	Romantic	Dating only this person		6	6	7	7	4	4	4	3	4	4	4	4	1	1	4	3	4	4	4	480	0	480	0	240	0	1	0	1	1	0	0	1	0	0	1	0	0
2014-07-31 19:56:00	2014-07-31 20:18:00	762	3	Friend	J	Female	Female	28	10.8333	Friend	Close friend (non-romantic)		2	2	5	4	3	3	3	3	1	3	3	3	3	3	3	3	1	1	2	0	0	0	0	0	0	1	0	0	0	0	0	0	0	0	0	0	0
2014-07-31 19:56:00	2014-07-31 20:11:00	763	3	Close	J	Male	Female	37	21	Romantic	Married		6	5	7	6	4	4	4	3	4	4	3	4	3	4	3	4	4	4	4	0	15	0	0	60	0	1	0	1	1	0	0	0	0	0	0	0	0
2014-07-31 19:56:00	2014-07-31 20:13:00	764	3	Close	m	Male	Female	53	4.83333	Romantic	Married		2	2	5	5	3	4	1	4	4	4	4	4	1	4	3	3	4	4	4	480	0	480	0	480	0	1	1	1	1	0	0	0	1	1	0	0	0
2014-07-31 19:56:00	2014-07-31 20:03:00	765	3	Acquaintance	R	Male	Male	53	5.5	Work	Co-worker		4	5	3	4	2	3	1	3	4	3	2	3	3	2	1	1	3	3	3	0	15	0	30	0	0	1	0	0	0	0	0	0	0	0	1	0	0
2014-07-31 20:00:00	2014-07-31 20:20:00	766	3	Friend	K	Female	Female	55	20.5	Friend	Close friend (non-romantic)		4	3	5	5	4	4	4	1	4	1	2	4	3	3	4	2	3	1	1	0	15	0	0	0	0	1	0	0	0	0	0	0	0	0	1	0	0
2014-07-31 20:04:00	2014-07-31 20:14:00	767	3	Acquaintance	e	Male	Female	28	1	Work	Co-worker		1	1	2	2	0	0	3	2	4	2	2	3	1	2	0	0	3	3	3	0	15	0	0	0	0	1	0	0	0	0	0	0	0	0	1	0	0
2014-07-31 20:06:00	2014-07-31 20:49:00	768	3	Acquaintance	B	Male	Male	42	17.5	Work	Co-worker		2	2	2	1	4	4	3	4	3	2	3	1	0	3	3	1	3	3	1	0	0	0	0	0	0	1	0	0	0	0	0	0	0	0	0	0	0
2014-07-31 20:32:00	2014-07-31 20:50:00	769	3	Friend	R	Male	Male	35	22	Friend	Casual friend		4	4	4	3	4	4	4	2	3	2	2	3	3	2	4	3	2	1	2	0	0	0	0	0	0	2	0	0	0	0	0	0	0	0	0	0	0
2014-07-31 20:56:00	2014-07-31 21:03:00	770	3	Close	d	Female	Female	30	13	Friend	Close friend (non-romantic)		6	4	7	6	4	4	4	4	4	4	4	4	4	4	4	4	4	4	4	0	0	60	0	60	0	1	0	0	0	0	0	1	0	0	1	0	0
2014-07-31 21:15:00	2014-07-31 21:27:00	771	3	Friend	S	Male	Male	28	8.5	Work	Co-worker		5	3	4	5	4	4	3	3	4	3	3	4	3	3	1	3	4	4	3	120	0	300	0	0	0	1	0	0	0	0	0	0	0	0	0	0	0
2014-07-31 21:26:00	2014-07-31 21:35:00	772	3	Close	E	Male	Female	39	3.33333	Romantic	Married		6	6	6	6	3	3	3	3	4	4	3	4	3	3	4	4	3	4	4	60	15	60	15	240	0	1	0	1	1	0	0	1	1	1	1	0	0
[truncated: 142 more columns]
